# Supplementary material for: Comprehensive analyses indicated the association between m6A related long non‐coding RNAs and various pathways in glioma
Source: Cancer Med. 2022 Jun 6;12(1):760–88. doi: 10.1002/cam4.4913 (PMC9844638; doi:10.1002/cam4.4913)
Supplement: Supplementary file 2 — Table S1 [file CAM4-12-760-s001.xlsx]

## Sheet: Supplementary Table S1
Supplementary Table S1: The m6A-related LncRNA and its correlation obtained by coefficient correlation analysis(Cor ＞0.4 or Cor ＜-0.4，p ＜0.001)
m6A	lncRNA	cor	pvalue	Regulation
WTAP	LINC02207	0.528084	2.20979e-51	postive
METTL3	AL512791.1	0.460508	6.20939e-38	postive
YTHDC2	AL512791.1	0.4826	5.28159e-42	postive
HNRNPA2B1	AL512791.1	0.430856	6.42925e-33	postive
WTAP	ZNF529-AS1	0.53595	3.74575e-53	postive
ZC3H13	ZNF529-AS1	-0.420139	3.17762e-31	negative
YTHDF2	ZNF529-AS1	0.49467	2.34552e-44	postive
HNRNPC	ZNF529-AS1	0.438037	4.35154e-34	postive
IGFBP2	ZNF529-AS1	0.488134	4.52773e-43	postive
METTL3	AL161729.4	0.448068	9.06789e-36	postive
HNRNPA2B1	AL161729.4	0.422554	1.33564e-31	postive
METTL3	AP001628.1	0.470656	9.12604e-40	postive
YTHDC2	AP001628.1	0.41036	9.89322e-30	postive
HNRNPA2B1	AP001628.1	0.415068	1.91686e-30	postive
METTL3	MUC20-OT1	0.55805	2.19033e-58	postive
YTHDC2	MUC20-OT1	0.423089	1.10113e-31	postive
METTL16	AC074135.1	0.419765	3.63214e-31	postive
VIRMA	AC074135.1	0.512248	5.90711e-48	postive
ZC3H13	AC074135.1	0.454219	7.91499e-37	postive
RBM15B	AC074135.1	0.445651	2.33134e-35	postive
YTHDC2	AC074135.1	0.441769	1.04622e-34	postive
YTHDF3	AC074135.1	0.420692	2.60696e-31	postive
FMR1	AC074135.1	0.443207	6.01406e-35	postive
LRPPRC	AC074135.1	0.511928	6.89916e-48	postive
RBMX	AC074135.1	0.498524	3.97203e-45	postive
YTHDC1	AL080276.2	0.411306	7.12975e-30	postive
FMR1	AL080276.2	0.422609	1.30937e-31	postive
METTL3	POC1B-AS1	0.445504	2.46874e-35	postive
YTHDC1	POC1B-AS1	0.402998	1.22325e-28	postive
YTHDC2	POC1B-AS1	0.465161	9.1276e-39	postive
METTL3	LINC00173	0.435329	1.21042e-33	postive
METTL14	AC007406.5	0.426901	2.75626e-32	postive
YTHDC1	AC007406.5	0.549393	2.73614e-56	postive
METTL3	AC010536.1	0.534688	7.25876e-53	postive
YTHDC1	AC010536.1	0.461601	3.96868e-38	postive
YTHDC2	AC092794.1	0.467613	3.28433e-39	postive
IGFBP2	AC005821.1	0.491774	8.77608e-44	postive
ZC3H13	LINC02175	0.488467	3.89958e-43	postive
YTHDC1	LINC02175	0.439146	2.85485e-34	postive
YTHDC2	LINC02175	0.477244	5.45765e-41	postive
FMR1	LINC02175	0.417729	7.49417e-31	postive
YTHDF3	AL023284.4	-0.424599	6.37601e-32	negative
HNRNPC	AL023284.4	-0.425149	5.22132e-32	negative
IGFBP1	HID1-AS1	0.401346	2.13166e-28	postive
METTL16	LINC01152	0.469053	1.79427e-39	postive
METTL3	AC105206.2	0.474368	1.88103e-40	postive
VIRMA	AC105206.2	0.458098	1.65722e-37	postive
YTHDC1	AC105206.2	0.5507	1.33183e-56	postive
IGFBP2	LBX2-AS1	0.460626	5.91759e-38	postive
FTO	LBX2-AS1	-0.411752	6.10584e-30	negative
RBMX	ZNF674-AS1	0.536439	2.89658e-53	postive
METTL14	CTBP1-DT	0.423635	9.039e-32	postive
METTL16	CTBP1-DT	0.541435	2.0462e-54	postive
VIRMA	CTBP1-DT	0.477389	5.12664e-41	postive
RBM15B	CTBP1-DT	0.434212	1.84131e-33	postive
YTHDC1	CTBP1-DT	0.496111	1.21069e-44	postive
YTHDC2	AP000941.1	0.416399	1.19957e-30	postive
FTO	AP001160.1	-0.400863	2.50681e-28	negative
METTL3	AC132872.2	0.424949	5.61587e-32	postive
HNRNPC	DCTN1-AS1	-0.450838	3.04273e-36	negative
YTHDC2	Z99716.1	0.429248	1.16483e-32	postive
HNRNPC	EMX2OS	-0.446515	1.66478e-35	negative
YTHDF2	AC008014.1	-0.475612	1.10314e-40	negative
METTL3	AL359715.2	0.516995	5.79321e-49	postive
METTL3	AC120053.1	0.543333	7.38799e-55	postive
YTHDC1	AC120053.1	0.501286	1.09715e-45	postive
HNRNPA2B1	AC120053.1	0.459952	7.79548e-38	postive
YTHDF2	AC090229.1	0.414418	2.4082e-30	postive
HNRNPC	AC104836.1	-0.522907	3.0516e-50	negative
RBMX	AC104836.1	-0.496139	1.19515e-44	negative
YTHDC2	ZNF346-IT1	0.499167	2.94627e-45	postive
LRPPRC	ZNF346-IT1	0.432727	3.20672e-33	postive
RBMX	PDCD4-AS1	0.426228	3.52457e-32	postive
WTAP	UBE2E1-AS1	0.45039	3.63228e-36	postive
ZC3H13	UBE2E1-AS1	-0.411782	6.04289e-30	negative
METTL16	AL512343.2	0.45993	7.86322e-38	postive
YTHDC1	AL512343.2	0.435746	1.03475e-33	postive
IGFBP2	AL512343.2	-0.445117	2.8699e-35	negative
METTL3	LINC00928	0.492592	6.05339e-44	postive
YTHDC1	LINC00928	0.516039	9.27419e-49	postive
YTHDC1	LINC01545	0.418642	5.4187e-31	postive
YTHDF2	FAM201A	-0.436589	7.52904e-34	negative
ZC3H13	ARPP21-AS1	0.420874	2.44266e-31	postive
YTHDC1	ARPP21-AS1	0.530029	8.1427e-52	postive
ZC3H13	AL392172.1	-0.43968	2.32891e-34	negative
YTHDC2	AP002449.1	0.435669	1.06519e-33	postive
WTAP	LINC01587	0.522013	4.78147e-50	postive
YTHDF2	LINC01587	0.411157	7.50708e-30	postive
IGFBP2	LINC01587	0.457999	1.72492e-37	postive
VIRMA	CRTC3-AS1	0.402674	1.36434e-28	postive
RBMX	CRTC3-AS1	0.524076	1.69375e-50	postive
METTL3	AL590666.2	0.529042	1.35278e-51	postive
YTHDC1	AL590666.2	0.551199	1.01111e-56	postive
YTHDC2	AL590666.2	0.40585	4.65201e-29	postive
METTL16	TUBA3FP	0.436235	8.60485e-34	postive
METTL3	LINC01126	0.501274	1.10315e-45	postive
METTL16	LINC01126	0.415768	1.49866e-30	postive
YTHDC1	LINC01126	0.479459	2.08819e-41	postive
YTHDC2	LINC01126	0.536346	3.04225e-53	postive
FMR1	LINC01126	0.417972	6.87393e-31	postive
HNRNPA2B1	LINC01126	0.407815	2.377e-29	postive
WTAP	POLR2J4	0.418089	6.59475e-31	postive
ZC3H13	POLR2J4	-0.402216	1.5919e-28	negative
HNRNPA2B1	POLR2J4	0.441939	9.80085e-35	postive
IGFBP2	POLR2J4	0.501865	8.36472e-46	postive
FTO	POLR2J4	-0.412927	4.05637e-30	negative
METTL16	AL135925.1	0.450414	3.59804e-36	postive
RBM15B	AL135925.1	0.403957	8.84552e-29	postive
YTHDC1	AL135925.1	0.446843	1.46474e-35	postive
METTL3	AL139089.1	0.598525	4.67575e-69	postive
YTHDC1	AP000907.2	0.414203	2.59633e-30	postive
WTAP	AC008915.2	0.438097	4.25287e-34	postive
ZC3H13	AC008915.2	-0.508861	3.02886e-47	negative
ZC3H13	AC020765.2	-0.444327	3.89994e-35	negative
METTL3	AC092681.3	0.480565	1.28913e-41	postive
METTL3	AC074117.1	0.569698	2.63433e-61	postive
HNRNPA2B1	AC074117.1	0.5296	1.01525e-51	postive
RBMX	AC074117.1	0.459342	9.99388e-38	postive
METTL3	ZEB1-AS1	0.422241	1.49484e-31	postive
RBM15	ZEB1-AS1	0.457054	2.52922e-37	postive
YTHDC1	ZEB1-AS1	0.485829	1.26632e-42	postive
YTHDC1	TSC22D1-AS1	0.428552	1.50495e-32	postive
METTL3	AC073655.2	0.543685	6.11359e-55	postive
HNRNPA2B1	AC073655.2	0.444189	4.11304e-35	postive
HNRNPC	LINC02217	-0.402644	1.37811e-28	negative
HNRNPC	DLEU1	0.532322	2.48905e-52	postive
RBMX	DLEU1	0.522421	3.8972e-50	postive
IGFBP2	LEF1-AS1	0.415285	1.77617e-30	postive
METTL3	ANKRD10-IT1	0.513404	3.3663e-48	postive
YTHDC2	ANKRD10-IT1	0.51178	7.41083e-48	postive
HNRNPA2B1	ANKRD10-IT1	0.412491	4.72295e-30	postive
METTL16	LINC01460	0.443651	5.06606e-35	postive
IGFBP2	LINC01185	-0.417838	7.21014e-31	negative
YTHDC1	C2orf27A	0.531463	3.88567e-52	postive
HNRNPC	TMEM99	0.518828	2.34031e-49	postive
YTHDF2	LINC00320	-0.467227	3.8594e-39	negative
METTL3	AC007608.3	0.406321	3.96227e-29	postive
METTL3	CCDC18-AS1	0.569424	3.09573e-61	postive
YTHDF2	AC087501.4	0.471867	5.46232e-40	postive
HNRNPC	ZFAS1	0.486155	1.09528e-42	postive
LRPPRC	AL133163.3	0.416614	1.1118e-30	postive
METTL3	AC021739.2	0.418991	4.78516e-31	postive
METTL16	LINC00663	0.561588	2.92448e-59	postive
YTHDC1	LINC00663	0.416825	1.03185e-30	postive
YTHDF2	AC104083.1	-0.415066	1.91801e-30	negative
WTAP	LINC02542	0.46779	3.04857e-39	postive
WTAP	AC074011.1	0.442073	9.31069e-35	postive
FTO	LINC00621	0.428442	1.56691e-32	postive
YTHDC1	LINC01690	0.522072	4.64098e-50	postive
HNRNPA2B1	DLEU2	0.450408	3.60718e-36	postive
RBMX	DLEU2	0.546362	1.43436e-55	postive
YTHDC1	LINC00900	-0.547583	7.37499e-56	negative
YTHDC1	AL133243.2	0.478482	3.19375e-41	postive
HNRNPC	AC104024.2	-0.406617	3.5808e-29	negative
METTL14	AF131215.5	0.423218	1.05108e-31	postive
VIRMA	AF131215.5	0.457974	1.74309e-37	postive
ZC3H13	AF131215.5	0.55708	3.78868e-58	postive
YTHDC1	AF131215.5	0.513777	2.80748e-48	postive
YTHDC2	AF131215.5	0.44854	7.53094e-36	postive
FMR1	AF131215.5	0.449382	5.40847e-36	postive
LRPPRC	AF131215.5	0.456912	2.67903e-37	postive
FTO	AF131215.5	0.453596	1.01554e-36	postive
YTHDF2	LINC01310	-0.441013	1.39871e-34	negative
YTHDF2	Z82196.1	-0.448261	8.40477e-36	negative
HNRNPC	ZNF197-AS1	0.433571	2.34063e-33	postive
METTL16	LINC01278	0.478274	3.49449e-41	postive
ZC3H13	LINC01278	0.4581	1.65594e-37	postive
YTHDC1	LINC01278	0.480111	1.57152e-41	postive
FMR1	LINC01278	0.476597	7.21812e-41	postive
LRPPRC	LINC01278	0.492072	7.66474e-44	postive
METTL3	AC006449.2	0.434615	1.58303e-33	postive
YTHDC1	AC006449.2	0.414604	2.25573e-30	postive
WTAP	AC010468.1	0.580251	4.7061e-64	postive
ZC3H13	AC010468.1	-0.46931	1.6108e-39	negative
YTHDC1	AC010468.1	-0.415304	1.76428e-30	negative
YTHDF2	AC010468.1	0.403521	1.02524e-28	postive
HNRNPC	AC010468.1	0.581906	1.70891e-64	postive
IGFBP2	AC010468.1	0.500167	1.85034e-45	postive
FTO	AC010468.1	-0.413359	3.48918e-30	negative
METTL16	AP001318.2	0.410838	8.38688e-30	postive
HNRNPA2B1	ASB16-AS1	0.505686	1.37853e-46	postive
RBMX	ASB16-AS1	0.444656	3.43218e-35	postive
METTL3	AC137932.3	0.519211	1.93505e-49	postive
YTHDC2	AC137932.3	0.466325	5.62418e-39	postive
HNRNPA2B1	AC137932.3	0.430787	6.59479e-33	postive
METTL3	ZFHX2-AS1	0.45545	4.8294e-37	postive
IGFBP2	ZFHX2-AS1	-0.400671	2.67279e-28	negative
WTAP	AL354702.1	0.587551	5.15716e-66	postive
ZC3H13	AL354702.1	-0.437209	5.95516e-34	negative
YTHDC1	AL354702.1	-0.447407	1.17491e-35	negative
YTHDF2	AL354702.1	0.474816	1.55228e-40	postive
IGFBP2	AL354702.1	0.611716	7.13165e-73	postive
IGFBP3	AL354702.1	0.456495	3.17056e-37	postive
WTAP	LANCL1-AS1	-0.412841	4.17998e-30	negative
HNRNPC	LANCL1-AS1	-0.456765	2.84322e-37	negative
IGFBP2	LANCL1-AS1	-0.411438	6.81036e-30	negative
WTAP	ZNF114-AS1	0.456999	2.58639e-37	postive
ZC3H13	ZNF114-AS1	-0.40113	2.2919e-28	negative
FTO	ZNF114-AS1	-0.41381	2.97997e-30	negative
METTL3	LINC01004	0.603055	2.39402e-70	postive
HNRNPA2B1	LINC01004	0.594941	4.7476e-68	postive
YTHDF2	HAR1A	-0.420084	3.24001e-31	negative
METTL16	GASAL1	0.41203	5.54454e-30	postive
VIRMA	GASAL1	0.498148	4.72824e-45	postive
LRPPRC	AC012558.1	0.400635	2.70536e-28	postive
ZC3H13	AC108693.2	0.422557	1.33404e-31	postive
METTL3	Z97832.2	0.655732	5.14775e-87	postive
YTHDC1	Z97832.2	0.419999	3.34107e-31	postive
YTHDC2	Z97832.2	0.42017	3.14279e-31	postive
HNRNPA2B1	Z97832.2	0.496609	9.62578e-45	postive
ZC3H13	AC015912.3	-0.408856	1.66228e-29	negative
FTO	AC015912.3	-0.405153	5.8976e-29	negative
HNRNPC	AL022323.1	-0.414307	2.50412e-30	negative
METTL3	AC109460.1	0.475651	1.08494e-40	postive
METTL3	AC090607.1	0.445116	2.87133e-35	postive
ZC3H13	AC090607.1	0.41314	3.76541e-30	postive
YTHDC1	AC090607.1	0.40237	1.51126e-28	postive
YTHDC2	AC090607.1	0.624794	7.71909e-77	postive
FMR1	AC090607.1	0.407074	3.06293e-29	postive
WTAP	AC023424.2	0.502677	5.7125e-46	postive
HNRNPC	AC023424.2	0.468648	2.12774e-39	postive
IGFBP2	AC023424.2	0.433563	2.34718e-33	postive
RBMX	AC023424.2	0.407227	2.90752e-29	postive
METTL3	AF117829.1	0.486837	8.0828e-43	postive
YTHDC1	AF117829.1	0.435574	1.10403e-33	postive
WTAP	AC124312.2	-0.423231	1.04607e-31	negative
ZC3H13	AC124312.2	0.615198	6.54258e-74	postive
LRPPRC	AC124312.2	0.464049	1.44747e-38	postive
IGFBP2	AC124312.2	-0.407014	3.12716e-29	negative
FTO	AC124312.2	0.57614	5.69149e-63	postive
HNRNPC	AL021395.1	-0.414859	2.06307e-30	negative
HNRNPC	ZNF793-AS1	0.41408	2.71076e-30	postive
YTHDF2	ZNF649-AS1	0.458986	1.15544e-37	postive
METTL3	AC116914.2	0.541112	2.43146e-54	postive
HNRNPA2B1	AC116914.2	0.461246	4.58998e-38	postive
METTL16	BX649601.1	0.440808	1.5129e-34	postive
ZC3H13	KMT2E-AS1	-0.477001	6.06414e-41	negative
METTL3	AC006557.1	0.529837	8.98754e-52	postive
HNRNPA2B1	AC006557.1	0.528064	2.23287e-51	postive
ZC3H13	AC008608.2	-0.455848	4.1139e-37	negative
WTAP	LINC00641	-0.508688	3.2903e-47	negative
ZC3H13	LINC00641	0.573844	2.25365e-62	postive
YTHDC1	LINC00641	0.412858	4.15469e-30	postive
IGFBP2	LINC00641	-0.531209	4.4294e-52	negative
FTO	LINC00641	0.598589	4.48551e-69	postive
WTAP	AL133477.1	0.43974	2.27605e-34	postive
IGFBP2	AL133477.1	0.406935	3.2124e-29	postive
ZC3H13	RAP2C-AS1	0.553943	2.2023e-57	postive
FMR1	RAP2C-AS1	0.527709	2.67642e-51	postive
FTO	RAP2C-AS1	0.498257	4.49427e-45	postive
METTL3	AC022098.1	0.601578	6.34408e-70	postive
YTHDC1	AC022098.1	0.487277	6.64179e-43	postive
HNRNPA2B1	AC022098.1	0.416577	1.12633e-30	postive
METTL3	AP000757.1	0.519226	1.92124e-49	postive
YTHDC1	AP000757.1	0.496147	1.19074e-44	postive
METTL3	AC009065.5	0.48517	1.69684e-42	postive
YTHDC2	AC009065.5	0.415532	1.62858e-30	postive
METTL3	THUMPD3-AS1	0.622787	3.22365e-76	postive
YTHDC2	THUMPD3-AS1	0.436869	6.77289e-34	postive
HNRNPA2B1	THUMPD3-AS1	0.459875	8.0425e-38	postive
RBMX	THUMPD3-AS1	0.429633	1.0105e-32	postive
METTL16	AL512625.1	0.422615	1.30674e-31	postive
RBMX	AL512625.1	0.416832	1.02935e-30	postive
HNRNPC	SNHG28	-0.448267	8.38444e-36	negative
METTL3	AC008567.2	0.41741	8.38907e-31	postive
VIRMA	AC008567.2	0.413529	3.28687e-30	postive
YTHDC1	AC008567.2	0.550832	1.23855e-56	postive
WTAP	AL117332.1	0.471586	6.15499e-40	postive
ZC3H13	AL117332.1	-0.546247	1.52741e-55	negative
YTHDC1	AL117332.1	-0.406167	4.17582e-29	negative
YTHDF2	AL117332.1	0.430125	8.42589e-33	postive
IGFBP2	AL117332.1	0.544274	4.44774e-55	postive
FTO	AL117332.1	-0.474158	2.05746e-40	negative
YTHDC1	AC004921.1	-0.406711	3.46807e-29	negative
WTAP	LINC01506	0.541606	1.86759e-54	postive
ZC3H13	LINC01506	-0.423735	8.71807e-32	negative
METTL16	AC068473.5	0.403298	1.10529e-28	postive
METTL3	AC078909.2	0.415478	1.65947e-30	postive
ZC3H13	AP001432.1	0.400719	2.63079e-28	postive
YTHDC2	AP001432.1	0.471888	5.41514e-40	postive
IGFBP2	AC048382.5	-0.428848	1.34961e-32	negative
METTL3	PSMA3-AS1	0.741097	1.54165e-122	postive
YTHDC1	PSMA3-AS1	0.425335	4.88052e-32	postive
YTHDC2	PSMA3-AS1	0.511779	7.41416e-48	postive
HNRNPA2B1	PSMA3-AS1	0.564158	6.66579e-60	postive
METTL3	AP001453.3	0.402579	1.40881e-28	postive
METTL3	AL121603.2	0.454113	8.25751e-37	postive
RBMX	AL121603.2	0.469384	1.56114e-39	postive
METTL16	TRAF3IP2-AS1	0.429165	1.20091e-32	postive
YTHDC1	TRAF3IP2-AS1	0.520356	1.09446e-49	postive
RBMX	TRAF3IP2-AS1	0.432503	3.48676e-33	postive
WTAP	AL445524.1	0.6611	6.63699e-89	postive
ZC3H13	AL445524.1	-0.515278	1.34739e-48	negative
YTHDC1	AL445524.1	-0.51189	7.02695e-48	negative
YTHDF2	AL445524.1	0.469023	1.81721e-39	postive
IGFBP2	AL445524.1	0.556564	5.06829e-58	postive
IGFBP3	AL445524.1	0.400706	2.6422e-28	postive
FTO	AL445524.1	-0.556377	5.63164e-58	negative
ZC3H13	AC008946.1	-0.419091	4.61852e-31	negative
RBM15	AC025176.1	0.418444	5.81316e-31	postive
YTHDF2	AC025176.1	0.405893	4.58456e-29	postive
HNRNPA2B1	AC025176.1	0.520654	9.43636e-50	postive
METTL3	AC073655.1	0.465201	8.97956e-39	postive
METTL3	INTS6-AS1	0.442873	6.83988e-35	postive
YTHDC1	INTS6-AS1	0.428748	1.39995e-32	postive
HNRNPC	RFPL1S	-0.434511	1.64592e-33	negative
METTL14	AC005288.1	0.607564	1.18526e-71	postive
METTL16	AC005288.1	0.475223	1.30392e-40	postive
VIRMA	AC005288.1	0.678908	1.83794e-95	postive
ZC3H13	AC005288.1	0.559994	7.26777e-59	postive
RBM15	AC005288.1	0.450731	3.174e-36	postive
RBM15B	AC005288.1	0.553887	2.27259e-57	postive
YTHDC1	AC005288.1	0.596705	1.52259e-68	postive
YTHDC2	AC005288.1	0.517353	4.8553e-49	postive
YTHDF3	AC005288.1	0.497877	5.35991e-45	postive
FMR1	AC005288.1	0.467607	3.29213e-39	postive
LRPPRC	AC005288.1	0.486713	8.54396e-43	postive
HNRNPA2B1	AC005288.1	0.438367	3.83913e-34	postive
RBMX	AC005288.1	0.470878	8.30737e-40	postive
FTO	AC005288.1	0.41629	1.24641e-30	postive
METTL16	AL080250.1	0.402543	1.42592e-28	postive
WTAP	AL512353.1	0.434045	1.95985e-33	postive
YTHDF2	AL512353.1	0.408863	1.65847e-29	postive
METTL3	AC124045.1	0.451485	2.35446e-36	postive
RBM15B	AC124045.1	0.50744	5.97905e-47	postive
HNRNPA2B1	AC124045.1	0.563016	1.28776e-59	postive
METTL3	COX10-AS1	0.479568	1.99131e-41	postive
VIRMA	COX10-AS1	0.420177	3.13435e-31	postive
RBM15	COX10-AS1	0.413566	3.24467e-30	postive
YTHDF3	COX10-AS1	0.406481	3.75108e-29	postive
HNRNPA2B1	COX10-AS1	0.539891	4.66434e-54	postive
RBMX	COX10-AS1	0.598204	5.76135e-69	postive
ZC3H13	AC002456.1	-0.423261	1.03504e-31	negative
IGFBP2	AC002456.1	0.409644	1.26691e-29	postive
LRPPRC	AC009878.1	0.459634	8.87242e-38	postive
METTL3	AC009065.2	0.502839	5.29423e-46	postive
YTHDC2	AC009065.2	0.413387	3.45516e-30	postive
WTAP	TPRG1-AS1	0.417276	8.79924e-31	postive
METTL16	AC002310.1	0.43958	2.41891e-34	postive
METTL3	AC097359.3	0.400024	3.31839e-28	postive
METTL3	AC232271.1	0.573449	2.85308e-62	postive
METTL16	AC232271.1	0.419229	4.3968e-31	postive
YTHDC1	AC232271.1	0.443479	5.41507e-35	postive
YTHDC2	AC232271.1	0.516336	8.01609e-49	postive
FMR1	AC232271.1	0.412524	4.66818e-30	postive
HNRNPA2B1	AC232271.1	0.42319	1.06185e-31	postive
METTL3	AL121987.2	0.456	3.87018e-37	postive
YTHDC2	AL121987.2	0.496693	9.25832e-45	postive
METTL16	OXCT1-AS1	0.484565	2.21949e-42	postive
YTHDC1	OXCT1-AS1	0.411773	6.06243e-30	postive
METTL3	MIR17HG	0.435503	1.13375e-33	postive
HNRNPA2B1	MIR17HG	0.43978	2.24111e-34	postive
RBMX	MIR17HG	0.408395	1.9479e-29	postive
RBMX	AC012447.1	0.433406	2.48962e-33	postive
FTO	AC073941.1	0.456383	3.31668e-37	postive
HNRNPA2B1	AC093388.1	0.407163	2.97107e-29	postive
IGFBP2	AC093388.1	0.444413	3.77192e-35	postive
LRPPRC	GFOD1-AS1	0.430373	7.68843e-33	postive
YTHDC1	PPP1R12A-AS1	0.444772	3.28101e-35	postive
IGFBP2	AC087627.1	0.412531	4.65754e-30	postive
ZC3H13	LINC01023	-0.547819	6.48202e-56	negative
FTO	LINC01023	-0.421263	2.12475e-31	negative
METTL3	SNHG20	0.56822	6.27516e-61	postive
HNRNPA2B1	SNHG20	0.426722	2.94354e-32	postive
LRPPRC	C17orf102	0.453011	1.28291e-36	postive
HNRNPC	AC020907.2	-0.41135	7.02143e-30	negative
HNRNPC	AC103855.2	-0.41101	7.90136e-30	negative
RBMX	AC115618.2	0.444976	3.03132e-35	postive
YTHDF2	AC107398.3	-0.431569	4.93415e-33	negative
HNRNPC	AC107398.3	-0.418683	5.33952e-31	negative
FTO	AC107398.3	0.446128	1.93664e-35	postive
ZC3H13	LINC01963	0.417582	7.89528e-31	postive
FTO	LINC01963	0.410885	8.24885e-30	postive
ZC3H13	OIP5-AS1	0.45152	2.3215e-36	postive
LRPPRC	OIP5-AS1	0.463803	1.60251e-38	postive
FTO	OIP5-AS1	0.434883	1.43145e-33	postive
METTL3	AL021368.2	0.538985	7.54693e-54	postive
METTL16	AL021368.2	0.403687	9.69112e-29	postive
YTHDC1	AL021368.2	0.580232	4.76142e-64	postive
YTHDC2	AL021368.2	0.423573	9.24672e-32	postive
METTL16	AC000068.2	0.441296	1.25504e-34	postive
YTHDF2	SNAI3-AS1	-0.419083	4.63208e-31	negative
HNRNPC	SNAI3-AS1	-0.449562	5.03674e-36	negative
WTAP	LINC02541	0.537387	1.75787e-53	postive
HNRNPC	UBL7-AS1	0.48781	5.23425e-43	postive
RBMX	UBL7-AS1	0.606566	2.31611e-71	postive
HNRNPC	AP001972.1	-0.411308	7.12479e-30	negative
ZC3H13	AC002044.1	-0.437436	5.46548e-34	negative
FTO	AC002044.1	-0.449374	5.4248e-36	negative
HNRNPC	AC009005.1	0.415879	1.44123e-30	postive
YTHDC1	AC093835.1	0.405033	6.14156e-29	postive
ZC3H13	SNHG25	-0.414035	2.75444e-30	negative
METTL16	RNF157-AS1	0.487601	5.74582e-43	postive
YTHDC1	RNF157-AS1	0.471091	7.59286e-40	postive
METTL16	AL161668.4	0.410569	9.20406e-30	postive
YTHDF2	AL161668.4	-0.444753	3.30578e-35	negative
RBMX	CEP83-DT	0.454987	5.8167e-37	postive
METTL3	AC004477.1	0.411908	5.78402e-30	postive
METTL16	AC004477.1	0.43721	5.95355e-34	postive
METTL16	DNAJC3-DT	0.500792	1.38178e-45	postive
ZC3H13	DNAJC3-DT	0.466888	4.44634e-39	postive
YTHDC1	DNAJC3-DT	0.505621	1.42199e-46	postive
FMR1	DNAJC3-DT	0.461834	3.60666e-38	postive
LRPPRC	DNAJC3-DT	0.474557	1.73451e-40	postive
WTAP	PSMB8-AS1	0.490027	1.93287e-43	postive
ZC3H13	PSMB8-AS1	-0.413088	3.83456e-30	negative
HNRNPC	AP003352.1	0.410317	1.00417e-29	postive
RBMX	AP003352.1	0.51846	2.80882e-49	postive
HNRNPC	RASGRF2-AS1	-0.424559	6.46815e-32	negative
HNRNPC	AC015967.1	-0.451686	2.17375e-36	negative
YTHDC2	LINC02082	0.42765	2.09528e-32	postive
HNRNPA2B1	LINC02082	0.41638	1.20777e-30	postive
WTAP	LINC01150	0.421534	1.92767e-31	postive
LRPPRC	LINC01150	-0.439916	2.12808e-34	negative
WTAP	AC016876.2	0.428896	1.3258e-32	postive
ZC3H13	AC016876.2	-0.46013	7.24871e-38	negative
FTO	AC016876.2	-0.488	4.80638e-43	negative
WTAP	AL355974.2	0.515398	1.27029e-48	postive
IGFBP2	AL355974.2	0.549511	2.56453e-56	postive
METTL3	AC099792.1	0.535418	4.95282e-53	postive
HNRNPA2B1	AC099792.1	0.433288	2.60173e-33	postive
RBM15	WARS2-IT1	0.41106	7.76572e-30	postive
METTL3	MANEA-DT	0.431305	5.44312e-33	postive
YTHDC1	MANEA-DT	0.511334	9.19981e-48	postive
YTHDC2	MANEA-DT	0.4184	5.90479e-31	postive
FMR1	MANEA-DT	0.497912	5.27313e-45	postive
WTAP	ZNF433-AS1	0.416252	1.26347e-30	postive
YTHDF2	ZNF433-AS1	0.403215	1.13661e-28	postive
HNRNPC	ZNF433-AS1	0.462373	2.88985e-38	postive
RBMX	ZNF433-AS1	0.466884	4.4542e-39	postive
FTO	ZNF433-AS1	-0.439998	2.06232e-34	negative
YTHDF2	AC097468.2	-0.446654	1.57712e-35	negative
LRPPRC	AC097468.2	0.515221	1.3858e-48	postive
YTHDF3	AF127577.4	0.472239	4.66431e-40	postive
RBM15	AC004943.1	0.447947	9.50861e-36	postive
YTHDC2	AC004943.1	0.438501	3.64876e-34	postive
HNRNPA2B1	AC004943.1	0.472021	5.11762e-40	postive
RBMX	AC004943.1	0.435485	1.1416e-33	postive
YTHDC1	UNC5B-AS1	-0.44041	1.76212e-34	negative
METTL3	LINC02293	0.514152	2.3377e-48	postive
METTL16	AC073957.1	0.413781	3.01051e-30	postive
YTHDC2	AL049552.1	0.535779	4.09756e-53	postive
METTL3	AC002553.2	0.514777	1.72218e-48	postive
HNRNPA2B1	AC002553.2	0.469034	1.80898e-39	postive
FTO	AC012510.1	-0.405435	5.3576e-29	negative
METTL3	AC004908.3	0.565264	3.51529e-60	postive
YTHDC1	AC004908.3	0.440561	1.66317e-34	postive
YTHDC2	AC004908.3	0.425235	5.06143e-32	postive
HNRNPA2B1	AC004908.3	0.416648	1.09847e-30	postive
METTL3	AL139407.1	0.408082	2.16895e-29	postive
ZC3H13	AL139407.1	0.412442	4.80386e-30	postive
YTHDC1	AL139407.1	0.45292	1.33e-36	postive
YTHDC2	AL139407.1	0.486656	8.76415e-43	postive
METTL3	AC009133.1	0.511825	7.25256e-48	postive
HNRNPA2B1	AC009133.1	0.441408	1.202e-34	postive
ZC3H13	SNHG9	-0.538203	1.14194e-53	negative
FTO	SNHG9	-0.423454	9.65024e-32	negative
HNRNPC	AC134312.1	-0.404739	6.78645e-29	negative
METTL3	AC012360.3	0.489459	2.49713e-43	postive
METTL14	AC012360.3	0.442736	7.21273e-35	postive
METTL16	AC012360.3	0.461268	4.55044e-38	postive
RBM15	AC012360.3	0.40843	1.92475e-29	postive
YTHDC1	AC012360.3	0.583991	4.72649e-65	postive
YTHDC2	AC012360.3	0.472526	4.12804e-40	postive
FMR1	AC012360.3	0.429454	1.07965e-32	postive
HNRNPA2B1	AC012360.3	0.462838	2.38635e-38	postive
METTL16	AL354892.2	0.485043	1.79573e-42	postive
VIRMA	AL354892.2	0.420567	2.72668e-31	postive
RBM15B	AL354892.2	0.403244	1.12572e-28	postive
YTHDC1	AL354892.2	0.474855	1.52641e-40	postive
LRPPRC	AL354892.2	0.44352	5.32997e-35	postive
RBMX	AL354892.2	0.445946	2.07858e-35	postive
METTL3	AP006545.1	0.465909	6.68744e-39	postive
METTL3	AC008147.2	0.514678	1.80747e-48	postive
YTHDC2	AC008147.2	0.480113	1.57041e-41	postive
ZC3H13	YTHDF3-AS1	-0.44249	7.92895e-35	negative
METTL3	AC008569.2	0.446713	1.54119e-35	postive
METTL16	AC120498.9	0.427216	2.45664e-32	postive
METTL16	AC064807.1	0.438958	3.06603e-34	postive
VIRMA	AC064807.1	0.605536	4.60884e-71	postive
YTHDF3	AC064807.1	0.526327	5.4143e-51	postive
WTAP	MIR22HG	0.465852	6.84912e-39	postive
YTHDC1	MIR22HG	-0.437931	4.53031e-34	negative
METTL16	AL121917.1	0.421679	1.82997e-31	postive
HNRNPC	AC012615.1	0.403695	9.667e-29	postive
YTHDF2	AC093157.1	0.4777	4.48243e-41	postive
HNRNPC	AC093157.1	0.413746	3.04713e-30	postive
METTL16	DNAJC9-AS1	0.401607	1.95296e-28	postive
YTHDF2	SNHG16	0.487458	6.12492e-43	postive
YTHDF3	SNHG16	0.422915	1.17261e-31	postive
HNRNPC	SNHG16	0.519762	1.47136e-49	postive
RBMX	SNHG16	0.574591	1.44173e-62	postive
IGFBP2	AC020905.1	0.494075	3.07894e-44	postive
METTL3	AC023509.3	0.471487	6.41996e-40	postive
YTHDC1	LINC00632	0.41583	1.46629e-30	postive
METTL3	SNHG10	0.437563	5.20894e-34	postive
METTL3	AL590666.1	0.426955	2.70251e-32	postive
METTL16	AC068768.1	0.436898	6.69953e-34	postive
YTHDF2	AP001267.2	-0.408514	1.86997e-29	negative
HNRNPC	AP001267.2	-0.403245	1.12526e-28	negative
ZC3H13	PPFIA2-AS1	0.480552	1.29624e-41	postive
YTHDC2	PPFIA2-AS1	0.549252	2.95568e-56	postive
FMR1	PPFIA2-AS1	0.433339	2.55255e-33	postive
LRPPRC	PPFIA2-AS1	0.4605	6.23053e-38	postive
METTL3	RFPL3S	0.494827	2.18233e-44	postive
HNRNPA2B1	RFPL3S	0.405419	5.38651e-29	postive
WTAP	AC120036.4	-0.506967	7.49329e-47	negative
ZC3H13	AC120036.4	0.431658	4.77505e-33	postive
YTHDC1	AC120036.4	0.496073	1.23155e-44	postive
YTHDF2	AC120036.4	-0.57073	1.43368e-61	negative
LRPPRC	AC120036.4	0.42826	1.67515e-32	postive
IGFBP2	AC120036.4	-0.548178	5.32673e-56	negative
FTO	AC120036.4	0.438663	3.43079e-34	postive
WTAP	AP001453.2	0.417063	9.48808e-31	postive
ZC3H13	AP001453.2	-0.483187	4.07898e-42	negative
YTHDC1	AP001453.2	-0.442261	8.66053e-35	negative
IGFBP2	AP001453.2	0.410769	8.58764e-30	postive
FTO	AP001453.2	-0.447848	9.88495e-36	negative
RBMX	LINC02588	0.402164	1.61993e-28	postive
METTL3	AL021707.2	0.491027	1.23097e-43	postive
METTL16	AL021707.2	0.409319	1.41722e-29	postive
METTL16	IQCH-AS1	0.411527	6.60421e-30	postive
RBMX	C9orf147	0.447764	1.02134e-35	postive
LRPPRC	HOMER3-AS1	-0.400006	3.33864e-28	negative
METTL3	LINC00174	0.445922	2.09801e-35	postive
HNRNPA2B1	LINC00174	0.550108	1.84641e-56	postive
HNRNPC	AP001972.3	-0.420048	3.28226e-31	negative
WTAP	LINC00665	0.465224	8.89314e-39	postive
YTHDF2	LINC00665	0.624167	1.20728e-76	postive
HNRNPC	LINC00665	0.501243	1.11941e-45	postive
IGFBP2	LINC00665	0.583672	5.75636e-65	postive
RBMX	LINC00665	0.410793	8.51635e-30	postive
YTHDF3	FGD5-AS1	0.466247	5.80948e-39	postive
IGFBP2	AC090409.1	0.550034	1.9229e-56	postive
FTO	AC090409.1	-0.458662	1.31826e-37	negative
METTL3	AC073592.1	0.429924	9.07659e-33	postive
HNRNPA2B1	AC073592.1	0.418794	5.13297e-31	postive
YTHDF2	AC139768.1	-0.443563	5.24114e-35	negative
WTAP	AC021016.1	0.559577	9.21195e-59	postive
ZC3H13	AC021016.1	-0.458377	1.48019e-37	negative
YTHDF2	AC021016.1	0.435428	1.16613e-33	postive
HNRNPC	AC021016.1	0.497956	5.16676e-45	postive
IGFBP2	AC021016.1	0.513463	3.27154e-48	postive
RBMX	MIR181A2HG	0.454084	8.35411e-37	postive
YTHDC2	ATP1B3-AS1	0.478904	2.65806e-41	postive
METTL3	AC006213.4	0.446063	1.98632e-35	postive
HNRNPA2B1	AC006213.4	0.556222	6.14337e-58	postive
YTHDF2	AL121827.1	-0.408148	2.12036e-29	negative
LRPPRC	AL121827.1	0.406451	3.78975e-29	postive
YTHDF2	AL117335.1	-0.544845	3.26693e-55	negative
HNRNPC	AL117335.1	-0.426852	2.80698e-32	negative
IGFBP2	AL355338.1	0.478092	3.78261e-41	postive
FTO	AL355338.1	-0.412288	5.06796e-30	negative
RBMX	GAS5	0.407617	2.54403e-29	postive
ZC3H13	DLGAP1-AS1	-0.412786	4.26125e-30	negative
METTL14	AC244517.7	0.41981	3.57327e-31	postive
VIRMA	AC244517.7	0.400307	3.01873e-28	postive
ZC3H13	AC244517.7	0.497773	5.62459e-45	postive
YTHDC1	AC244517.7	0.550483	1.50163e-56	postive
METTL16	LINC01918	0.406906	3.24461e-29	postive
WTAP	ELOA-AS1	0.420487	2.8053e-31	postive
YTHDF2	ELOA-AS1	0.508487	3.62276e-47	postive
LRPPRC	AC092720.1	0.427836	1.95729e-32	postive
YTHDF2	TLX1NB	-0.453453	1.07505e-36	negative
LRPPRC	TLX1NB	0.463371	1.9154e-38	postive
YTHDF2	AL512622.1	-0.458358	1.49114e-37	negative
YTHDC1	AC068643.1	0.499457	2.57489e-45	postive
FTO	AC068643.1	0.433603	2.31217e-33	postive
METTL16	AP001469.3	0.489709	2.23157e-43	postive
YTHDC1	AP001469.3	0.516533	7.27277e-49	postive
RBM15B	TMPO-AS1	0.422994	1.13973e-31	postive
RBMX	TMPO-AS1	0.537314	1.82689e-53	postive
METTL16	AC106820.5	0.508432	3.71947e-47	postive
YTHDC1	AC106820.5	0.412614	4.52382e-30	postive
METTL16	AC117498.2	0.433471	2.42941e-33	postive
HNRNPC	LINC00957	-0.403811	9.29301e-29	negative
RBMX	LINC00957	-0.403655	9.79855e-29	negative
WTAP	MED14OS	0.443831	4.72548e-35	postive
ZC3H13	RAB11B-AS1	-0.466193	5.94302e-39	negative
LRPPRC	RAB11B-AS1	-0.415587	1.59681e-30	negative
FTO	RAB11B-AS1	-0.488798	3.36065e-43	negative
YTHDF2	AC026401.3	0.618538	6.42755e-75	postive
HNRNPC	AC026401.3	0.41001	1.11649e-29	postive
HNRNPA2B1	AC026401.3	0.44803	9.20248e-36	postive
IGFBP2	AC026401.3	0.583957	4.82598e-65	postive
WTAP	AC093117.1	0.41964	3.79676e-31	postive
HNRNPC	AC092720.2	-0.415483	1.65686e-30	negative
YTHDF2	AL022313.4	-0.549453	2.6476e-56	negative
LRPPRC	AL022313.4	0.540457	3.44985e-54	postive
METTL3	AC093535.1	0.439931	2.11596e-34	postive
YTHDC1	AC093535.1	0.406794	3.37144e-29	postive
WTAP	AC009690.2	0.413221	3.66049e-30	postive
IGFBP2	AC009690.2	0.481345	9.16414e-42	postive
FTO	AC009690.2	-0.444174	4.13709e-35	negative
ZC3H13	AC004241.3	-0.483005	4.41875e-42	negative
YTHDC1	AL645608.2	0.474893	1.5019e-40	postive
WTAP	PCED1B-AS1	0.565763	2.63127e-60	postive
ZC3H13	PCED1B-AS1	-0.476465	7.64164e-41	negative
YTHDC1	PCED1B-AS1	-0.467042	4.17006e-39	negative
FMR1	PCED1B-AS1	-0.46847	2.29229e-39	negative
LRPPRC	PCED1B-AS1	-0.49196	8.06451e-44	negative
FTO	PCED1B-AS1	-0.417992	6.82646e-31	negative
METTL3	DLEU2L	0.458436	1.44492e-37	postive
RBM15	DLEU2L	0.430417	7.56361e-33	postive
YTHDC2	DLEU2L	0.572045	6.57785e-62	postive
HNRNPA2B1	DLEU2L	0.429425	1.09112e-32	postive
YTHDC1	LINC02035	0.495526	1.58364e-44	postive
HNRNPC	LINC02035	-0.400383	2.94337e-28	negative
IGFBP2	LINC02035	-0.441945	9.77985e-35	negative
FTO	LINC02035	0.442634	7.50069e-35	postive
METTL16	AC025263.1	0.40528	5.64676e-29	postive
METTL3	SNHG12	0.404708	6.85766e-29	postive
ZC3H13	SNHG12	-0.467142	3.99857e-39	negative
FTO	SNHG12	-0.43314	2.7491e-33	negative
YTHDF2	BASP1-AS1	-0.416223	1.27629e-30	negative
HNRNPC	BASP1-AS1	-0.40532	5.57046e-29	negative
LRPPRC	BASP1-AS1	0.406145	4.20743e-29	postive
WTAP	AL590609.2	0.529427	1.10973e-51	postive
YTHDF2	AL590609.2	0.456218	3.54552e-37	postive
HNRNPC	AL590609.2	0.478443	3.24771e-41	postive
IGFBP2	AL590609.2	0.480016	1.63863e-41	postive
RBMX	AL590609.2	0.41113	7.57772e-30	postive
RBM15	AC103923.1	0.4327	3.23956e-33	postive
YTHDF2	AC103923.1	0.419178	4.47733e-31	postive
RBMX	GAS5-AS1	0.424612	6.34579e-32	postive
IGFBP2	AL391422.4	0.405578	5.10238e-29	postive
YTHDC2	AC025034.1	0.517895	3.71519e-49	postive
HNRNPA2B1	AC079907.1	0.416533	1.14415e-30	postive
YTHDF2	AL355916.1	-0.465494	7.94821e-39	negative
WTAP	AL596244.1	-0.431169	5.72568e-33	negative
HNRNPC	AL596244.1	-0.464765	1.07567e-38	negative
IGFBP2	AL596244.1	-0.40016	3.17103e-28	negative
YTHDC2	MAGI2-AS3	0.406747	3.42611e-29	postive
RBM15	AC004943.2	0.447274	1.23764e-35	postive
YTHDF2	AC004943.2	0.501584	9.5415e-46	postive
HNRNPA2B1	AC004943.2	0.426105	3.68655e-32	postive
ZC3H13	MID1IP1-AS1	0.433054	2.8393e-33	postive
FTO	MID1IP1-AS1	0.401021	2.37768e-28	postive
ZC3H13	AL451165.2	-0.524125	1.65237e-50	negative
ZC3H13	AC012146.1	-0.483718	3.2274e-42	negative
FTO	AC012146.1	-0.424328	7.03294e-32	negative
WTAP	AC083799.1	0.479608	1.95756e-41	postive
METTL3	AC023908.3	0.491779	8.75536e-44	postive
YTHDC2	AC023908.3	0.439278	2.71419e-34	postive
HNRNPA2B1	AC023908.3	0.477364	5.18337e-41	postive
WTAP	AC027307.2	0.449805	4.57721e-36	postive
YTHDF2	AC027307.2	0.42777	2.00514e-32	postive
IGFBP2	AC027307.2	0.54164	1.83355e-54	postive
IGFBP3	AC027307.2	0.425605	4.4225e-32	postive
FTO	AC027307.2	-0.415709	1.52983e-30	negative
METTL3	AC022167.2	0.574519	1.50514e-62	postive
YTHDC2	AC022167.2	0.405027	6.15517e-29	postive
HNRNPA2B1	AC022167.2	0.530603	6.05827e-52	postive
YTHDC2	AL136368.1	0.419247	4.36854e-31	postive
LRPPRC	AL136368.1	0.447827	9.96402e-36	postive
RBMX	AC125232.1	0.553066	3.58904e-57	postive
YTHDC1	AL158163.2	0.446877	1.44528e-35	postive
IGFBP2	AL158163.2	-0.43275	3.18038e-33	negative
ZC3H13	ZSCAN16-AS1	-0.51942	1.74422e-49	negative
METTL3	AC092171.1	0.457494	2.1174e-37	postive
METTL16	AC008840.1	0.412091	5.42763e-30	postive
YTHDC1	CPNE8-AS1	-0.405847	4.65653e-29	negative
METTL3	TTC28-AS1	0.526675	4.53519e-51	postive
METTL16	TTC28-AS1	0.445925	2.0959e-35	postive
YTHDC1	TTC28-AS1	0.577926	1.93559e-63	postive
METTL3	AL645608.6	0.428091	1.78226e-32	postive
YTHDC1	AL645608.6	0.468976	1.85353e-39	postive
RBM15	LINC01560	0.452464	1.59487e-36	postive
RBM15B	LINC01560	0.464828	1.0482e-38	postive
YTHDC1	LINC01560	0.488582	3.7025e-43	postive
FMR1	LINC01560	0.432198	3.90635e-33	postive
HNRNPA2B1	LINC01560	0.41117	7.47344e-30	postive
RBMX	LINC01560	0.563802	8.18889e-60	postive
HNRNPA2B1	AP000553.2	0.446833	1.47068e-35	postive
WTAP	LINC00294	-0.418633	5.43561e-31	negative
YTHDF2	LINC00294	-0.432597	3.36717e-33	negative
LRPPRC	LINC00294	0.41841	5.88527e-31	postive
IGFBP2	LINC00294	-0.41495	1.99826e-30	negative
WTAP	LINC02285	0.459964	7.75529e-38	postive
YTHDC1	LINC02285	-0.419782	3.60996e-31	negative
FMR1	LINC02285	-0.413172	3.72364e-30	negative
LRPPRC	LINC02285	-0.437672	4.99838e-34	negative
WTAP	LINC00324	0.475077	1.3877e-40	postive
ZC3H13	LINC00324	-0.43907	2.93794e-34	negative
HNRNPC	LINC00324	0.435787	1.01876e-33	postive
RBMX	AC138904.1	0.483875	3.0111e-42	postive
HNRNPA2B1	AC093627.5	0.477009	6.04292e-41	postive
RBMX	AC093627.5	0.403487	1.03697e-28	postive
HNRNPC	AP003355.2	-0.40301	1.21828e-28	negative
METTL16	AC000068.1	0.520664	9.38999e-50	postive
YTHDC1	AC000068.1	0.503237	4.38985e-46	postive
FMR1	AC000068.1	0.414708	2.17523e-30	postive
LRPPRC	AC000068.1	0.425034	5.44368e-32	postive
WTAP	AL591848.4	-0.451522	2.32006e-36	negative
YTHDC1	AL591848.4	0.500414	1.64846e-45	postive
IGFBP2	AL591848.4	-0.489393	2.57261e-43	negative
FTO	AL591848.4	0.480698	1.21616e-41	postive
HNRNPC	AC138649.1	-0.404938	6.3444e-29	negative
METTL3	AC093915.1	0.431777	4.56794e-33	postive
METTL16	AC090114.2	0.40441	7.58847e-29	postive
WTAP	LINC00339	0.589654	1.37496e-66	postive
ZC3H13	LINC00339	-0.555322	1.0184e-57	negative
YTHDF2	LINC00339	0.531558	3.69783e-52	postive
FTO	LINC00339	-0.435092	1.32322e-33	negative
METTL3	AP002360.2	0.401654	1.92276e-28	postive
YTHDC1	AP002360.2	0.449116	6.00575e-36	postive
WTAP	AC016700.2	0.61453	1.03704e-73	postive
ZC3H13	AC016700.2	-0.483325	3.83906e-42	negative
YTHDC1	AC016700.2	-0.450968	2.89007e-36	negative
YTHDF2	AC016700.2	0.407413	2.72821e-29	postive
HNRNPC	AC016700.2	0.504201	2.78563e-46	postive
IGFBP2	AC016700.2	0.481412	8.89851e-42	postive
FTO	AC016700.2	-0.466898	4.42753e-39	negative
HNRNPC	AC012603.1	-0.400585	2.75127e-28	negative
RBMX	AC012603.1	-0.421264	2.12405e-31	negative
YTHDC1	Z97989.1	0.591578	4.06954e-67	postive
WTAP	NORAD	-0.463594	1.74663e-38	negative
ZC3H13	NORAD	0.563485	9.82899e-60	postive
YTHDF2	NORAD	-0.428704	1.42305e-32	negative
HNRNPC	NORAD	-0.425407	4.75336e-32	negative
FMR1	NORAD	0.451308	2.52534e-36	postive
LRPPRC	NORAD	0.515243	1.37079e-48	postive
IGFBP2	NORAD	-0.41422	2.58092e-30	negative
FTO	NORAD	0.500709	1.43663e-45	postive
METTL3	AC020911.1	0.451605	2.24445e-36	postive
METTL3	C8orf31	0.446745	1.52169e-35	postive
METTL16	C8orf31	0.402247	1.5753e-28	postive
VIRMA	C8orf31	0.441629	1.10406e-34	postive
YTHDC1	C8orf31	0.482298	6.033e-42	postive
METTL3	AL606760.2	0.496325	1.09682e-44	postive
HNRNPA2B1	AL606760.2	0.503928	3.1686e-46	postive
METTL3	PPP3CB-AS1	0.416553	1.13612e-30	postive
YTHDC1	LINC02110	0.403614	9.93342e-29	postive
LRPPRC	AC092667.1	0.449041	6.18482e-36	postive
METTL3	AC011503.2	0.432001	4.20319e-33	postive
HNRNPA2B1	AC011503.2	0.482167	6.38832e-42	postive
RBMX	AC011503.2	0.450533	3.43269e-36	postive
METTL3	GABPB1-AS1	0.668691	1.20962e-91	postive
YTHDC1	GABPB1-AS1	0.490039	1.9232e-43	postive
YTHDC2	GABPB1-AS1	0.518185	3.21823e-49	postive
HNRNPA2B1	GABPB1-AS1	0.423851	8.36184e-32	postive
YTHDF2	SNAP25-AS1	-0.402291	1.55216e-28	negative
METTL16	AC021188.1	0.413731	3.06344e-30	postive
WTAP	AC112491.1	0.514951	1.58199e-48	postive
ZC3H13	AC112491.1	-0.469864	1.27492e-39	negative
YTHDC1	AC112491.1	-0.417448	8.27736e-31	negative
HNRNPC	AC112491.1	0.470204	1.1046e-39	postive
IGFBP2	AC112491.1	0.441754	1.05263e-34	postive
FTO	AC112491.1	-0.441388	1.21146e-34	negative
HNRNPC	MIR600HG	-0.420059	3.27006e-31	negative
METTL3	AP000487.1	0.535465	4.83187e-53	postive
YTHDC1	AP000487.1	0.4108	8.49606e-30	postive
METTL3	AC009065.8	0.487178	6.94333e-43	postive
HNRNPA2B1	AC009065.8	0.44129	1.25769e-34	postive
WTAP	AL022476.1	-0.45132	2.51328e-36	negative
YTHDF2	AL022476.1	-0.412763	4.2953e-30	negative
IGFBP2	AL022476.1	-0.451395	2.43927e-36	negative
METTL14	SOX21-AS1	0.413626	3.17754e-30	postive
METTL16	SOX21-AS1	0.453228	1.17617e-36	postive
YTHDC1	SOX21-AS1	0.552954	3.82122e-57	postive
YTHDF2	AL133215.2	0.433256	2.63255e-33	postive
RBMX	AL133215.2	0.501803	8.60943e-46	postive
METTL3	AL161668.3	0.47391	2.28813e-40	postive
HNRNPC	STXBP5-AS1	-0.453349	1.12091e-36	negative
METTL3	AL355388.2	0.538861	8.06094e-54	postive
YTHDC1	AL355388.2	0.419858	3.51366e-31	postive
METTL3	AP002812.3	0.452622	1.49802e-36	postive
IGFBP2	AC092687.3	0.408387	1.95285e-29	postive
METTL3	AC021739.3	0.441829	1.02269e-34	postive
YTHDF2	ST20-AS1	0.406305	3.98356e-29	postive
METTL3	AL928654.2	0.683789	2.42653e-97	postive
HNRNPA2B1	AL928654.2	0.456663	2.96193e-37	postive
METTL16	AC023632.2	0.439236	2.75873e-34	postive
VIRMA	AC023632.2	0.54469	3.55227e-55	postive
YTHDC1	AC023632.2	0.434008	1.98708e-33	postive
METTL3	LINC01311	0.472381	4.39162e-40	postive
METTL16	AC008124.1	0.500407	1.65388e-45	postive
YTHDC1	AC008124.1	0.584069	4.50411e-65	postive
FMR1	AC008124.1	0.51464	1.8414e-48	postive
LRPPRC	AC008124.1	0.407882	2.32305e-29	postive
METTL3	AC013391.3	0.46241	2.8467e-38	postive
YTHDF2	ADD3-AS1	-0.424173	7.441e-32	negative
RBM15B	AL161729.1	0.422946	1.15945e-31	postive
VIRMA	SP2-AS1	0.423706	8.81068e-32	postive
LRPPRC	SP2-AS1	0.456595	3.04528e-37	postive
IGFBP2	SP2-AS1	-0.406592	3.6116e-29	negative
METTL14	AC016705.2	0.450633	3.29952e-36	postive
METTL16	AC016705.2	0.514269	2.20735e-48	postive
ZC3H13	AC016705.2	0.419349	4.21204e-31	postive
YTHDC1	AC016705.2	0.517408	4.72591e-49	postive
FMR1	AC016705.2	0.419781	3.61082e-31	postive
IGFBP2	AC016705.2	-0.454496	7.08264e-37	negative
FTO	AC016705.2	0.474956	1.46189e-40	postive
ZC3H13	AL353743.2	0.449766	4.64814e-36	postive
YTHDC1	AL353743.2	0.433245	2.64357e-33	postive
YTHDC2	AL353743.2	0.403487	1.03692e-28	postive
IGFBP2	AL353743.2	-0.415469	1.66497e-30	negative
METTL16	RBM26-AS1	0.419787	3.60347e-31	postive
ZC3H13	RBM26-AS1	0.51682	6.31426e-49	postive
YTHDC1	RBM26-AS1	0.404019	8.66258e-29	postive
LRPPRC	RBM26-AS1	0.430702	6.8078e-33	postive
METTL16	AL023806.1	0.434455	1.6806e-33	postive
YTHDF2	AL023806.1	-0.426881	2.77737e-32	negative
HNRNPC	AL138955.1	-0.407853	2.34595e-29	negative
ZC3H13	ARF4-AS1	-0.459237	1.04304e-37	negative
FTO	ARF4-AS1	-0.409358	1.39839e-29	negative
METTL16	LINC00461	0.434176	1.86584e-33	postive
METTL3	MCM3AP-AS1	0.627017	1.56487e-77	postive
METTL14	MCM3AP-AS1	0.438979	3.04187e-34	postive
METTL16	MCM3AP-AS1	0.460882	5.32937e-38	postive
VIRMA	MCM3AP-AS1	0.402956	1.24045e-28	postive
YTHDC1	MCM3AP-AS1	0.566181	2.06319e-60	postive
YTHDC2	MCM3AP-AS1	0.561139	3.78001e-59	postive
FMR1	MCM3AP-AS1	0.441967	9.69741e-35	postive
LRPPRC	MCM3AP-AS1	0.414917	2.0215e-30	postive
HNRNPA2B1	MCM3AP-AS1	0.427351	2.33832e-32	postive
RBMX	MCM3AP-AS1	0.425457	4.66794e-32	postive
ZC3H13	TP53TG1	-0.470655	9.1314e-40	negative
YTHDF2	GNAS-AS1	0.425453	4.67407e-32	postive
IGFBP2	GNAS-AS1	0.435118	1.3107e-33	postive
METTL16	AC073508.3	0.496814	8.75733e-45	postive
YTHDF2	AC091057.4	0.411549	6.55372e-30	postive
HNRNPA2B1	AC091057.4	0.518104	3.35009e-49	postive
IGFBP2	AC091057.4	0.421794	1.75597e-31	postive
RBMX	AC091057.4	0.427213	2.45892e-32	postive
YTHDC1	LNCTAM34A	-0.4073	2.83576e-29	negative
IGFBP2	LNCTAM34A	0.400217	3.11067e-28	postive
ZC3H13	AL121832.2	-0.405318	5.57464e-29	negative
WTAP	UBA6-AS1	0.410709	8.76811e-30	postive
YTHDF2	AC097641.1	-0.402933	1.2502e-28	negative
HNRNPC	LINC02012	-0.409971	1.13179e-29	negative
METTL3	SREBF2-AS1	0.416829	1.03051e-30	postive
YTHDC1	SREBF2-AS1	0.410062	1.09672e-29	postive
HNRNPA2B1	SREBF2-AS1	0.440867	1.47924e-34	postive
HNRNPC	SLC26A4-AS1	-0.416354	1.21891e-30	negative
WTAP	OTUD6B-AS1	-0.437094	6.22024e-34	negative
ZC3H13	OTUD6B-AS1	0.448575	7.43072e-36	postive
YTHDC1	OTUD6B-AS1	0.487919	4.98499e-43	postive
IGFBP2	OTUD6B-AS1	-0.519579	1.61147e-49	negative
FTO	OTUD6B-AS1	0.561539	3.00672e-59	postive
METTL3	AL132655.2	0.420503	2.78949e-31	postive
METTL3	AC019080.1	0.480138	1.55326e-41	postive
METTL14	AC019080.1	0.427375	2.31798e-32	postive
METTL16	AC019080.1	0.440378	1.78362e-34	postive
ZC3H13	AC019080.1	0.41471	2.17363e-30	postive
YTHDC1	AC019080.1	0.497182	7.39019e-45	postive
YTHDC2	AC019080.1	0.472615	3.97457e-40	postive
FMR1	AC019080.1	0.475303	1.25979e-40	postive
LRPPRC	AC019080.1	0.4225	1.36186e-31	postive
METTL3	AC123768.2	0.432919	2.98529e-33	postive
YTHDC1	AL118505.1	0.563603	9.18281e-60	postive
IGFBP2	AL118505.1	-0.464754	1.0807e-38	negative
IGFBP2	AC021242.3	0.494227	2.87181e-44	postive
METTL16	ZBTB20-AS4	0.40875	1.72376e-29	postive
VIRMA	ZBTB20-AS4	0.415311	1.76002e-30	postive
ZC3H13	ZBTB20-AS4	0.579369	8.0594e-64	postive
YTHDC1	ZBTB20-AS4	0.541202	2.31793e-54	postive
LRPPRC	ZBTB20-AS4	0.461716	3.78572e-38	postive
IGFBP2	ZBTB20-AS4	-0.427074	2.58746e-32	negative
FTO	ZBTB20-AS4	0.503069	4.75048e-46	postive
METTL3	ZNF528-AS1	0.532209	2.64025e-52	postive
HNRNPA2B1	ZNF528-AS1	0.585945	1.40606e-65	postive
RBMX	ZNF528-AS1	0.438691	3.39409e-34	postive
METTL14	NNT-AS1	0.411186	7.43384e-30	postive
METTL16	NNT-AS1	0.548202	5.25769e-56	postive
ZC3H13	NNT-AS1	0.449794	4.59687e-36	postive
YTHDC1	NNT-AS1	0.483007	4.41596e-42	postive
FMR1	NNT-AS1	0.515746	1.07133e-48	postive
LRPPRC	NNT-AS1	0.590512	7.99665e-67	postive
YTHDC2	CADM3-AS1	0.446049	1.9969e-35	postive
WTAP	AC073896.2	0.434159	1.87834e-33	postive
ZC3H13	AC073896.2	-0.499901	2.09371e-45	negative
FTO	AC073896.2	-0.449007	6.26921e-36	negative
RBM15	AC012073.1	0.472335	4.47853e-40	postive
RBM15B	AC012073.1	0.40434	7.77045e-29	postive
YTHDF2	AC012073.1	0.535388	5.03116e-53	postive
HNRNPA2B1	AC012073.1	0.494553	2.47441e-44	postive
METTL3	AC048341.1	0.473469	2.7626e-40	postive
HNRNPA2B1	AC048341.1	0.514717	1.77368e-48	postive
ZC3H13	AL136090.1	0.418159	6.43416e-31	postive
YTHDC1	AC096992.2	0.457421	2.18088e-37	postive
YTHDC1	AC011008.1	0.434695	1.53635e-33	postive
RBMX	AL358472.2	0.517104	5.49104e-49	postive
HNRNPC	AF111167.2	-0.475547	1.13423e-40	negative
METTL3	AC007066.2	0.558373	1.82447e-58	postive
METTL16	AC007066.2	0.417462	8.23802e-31	postive
YTHDC2	AC007066.2	0.495078	1.94572e-44	postive
HNRNPA2B1	AC007066.2	0.438853	3.19106e-34	postive
METTL16	GLIDR	0.453141	1.21806e-36	postive
RBMX	GLIDR	0.450744	3.15751e-36	postive
METTL16	AC073389.3	0.439654	2.35171e-34	postive
YTHDC1	AC073389.3	0.462582	2.65125e-38	postive
METTL16	AC034236.2	0.430033	8.71908e-33	postive
ZC3H13	AC011912.1	0.585361	2.02148e-65	postive
LRPPRC	AC011912.1	0.480892	1.11745e-41	postive
FTO	AC011912.1	0.492148	7.40355e-44	postive
METTL16	LINC00526	0.421627	1.86454e-31	postive
ZC3H13	HEIH	-0.412817	4.21474e-30	negative
METTL3	LINC01089	0.487396	6.29706e-43	postive
METTL3	AP005899.1	0.493608	3.81086e-44	postive
METTL14	AC104596.1	0.415812	1.47564e-30	postive
ZC3H13	AC104596.1	0.409598	1.28714e-29	postive
YTHDC1	AC104596.1	0.4359	9.7654e-34	postive
METTL3	AL079343.1	0.45779	1.8775e-37	postive
RBM15B	AL079343.1	0.420571	2.72288e-31	postive
YTHDC2	AL079343.1	0.411525	6.60709e-30	postive
RBMX	AL079343.1	0.483612	3.38249e-42	postive
WTAP	BAIAP2-DT	-0.438236	4.03513e-34	negative
IGFBP2	BAIAP2-DT	-0.494652	2.36454e-44	negative
FTO	BAIAP2-DT	0.464709	1.10095e-38	postive
YTHDF2	AC009126.1	-0.436955	6.55722e-34	negative
HNRNPC	AC009126.1	-0.454225	7.89534e-37	negative
IGFBP2	AC009126.1	-0.406632	3.56252e-29	negative
YTHDC1	AL049597.2	-0.424882	5.75412e-32	negative
ZC3H13	AC138207.5	-0.447217	1.26547e-35	negative
LRPPRC	AC138207.5	-0.472647	3.92072e-40	negative
FTO	AC138207.5	-0.447879	9.76498e-36	negative
LRPPRC	AC104667.1	0.400635	2.70542e-28	postive
METTL3	HCG25	0.501829	8.50409e-46	postive
RBMX	HCG25	0.432195	3.91031e-33	postive
HNRNPA2B1	PAXIP1-AS1	0.459117	1.09535e-37	postive
HNRNPC	ANKRD34C-AS1	-0.405281	5.64572e-29	negative
YTHDF2	AL137779.1	-0.442825	6.96771e-35	negative
IGFBP2	AL137779.1	-0.400148	3.18374e-28	negative
HNRNPC	IBA57-DT	-0.405717	4.86655e-29	negative
METTL3	AL645940.1	0.431639	4.80785e-33	postive
HNRNPA2B1	AL645940.1	0.445955	2.07158e-35	postive
YTHDC2	AC010973.1	0.443573	5.22081e-35	postive
YTHDF2	ARHGEF26-AS1	-0.450777	3.11701e-36	negative
METTL16	ATP6V0E2-AS1	0.407698	2.47446e-29	postive
WTAP	AC007387.1	0.537018	2.13554e-53	postive
ZC3H13	AC007387.1	-0.535062	5.96692e-53	negative
YTHDC1	AC007387.1	-0.463353	1.92931e-38	negative
YTHDF2	AC007387.1	0.412171	5.27809e-30	postive
HNRNPC	AC007387.1	0.451603	2.24605e-36	postive
IGFBP2	AC007387.1	0.573728	2.41579e-62	postive
FTO	AC007387.1	-0.455164	5.41786e-37	negative
ZC3H13	AC098487.1	-0.432136	3.99658e-33	negative
RBM15	AC099568.2	0.422067	1.59173e-31	postive
METTL16	AC004877.1	0.420823	2.4879e-31	postive
YTHDC1	AC004877.1	0.416326	1.23068e-30	postive
METTL3	PITRM1-AS1	0.533285	1.50892e-52	postive
YTHDC2	PITRM1-AS1	0.445617	2.36274e-35	postive
WTAP	AC007344.1	0.51246	5.32785e-48	postive
YTHDC1	ARHGAP31-AS1	0.450556	3.40214e-36	postive
METTL16	LINC01637	-0.439101	2.90391e-34	negative
VIRMA	LINC01637	-0.403578	1.0057e-28	negative
YTHDC1	LINC01637	-0.453223	1.17886e-36	negative
RBMX	LINC01637	-0.415935	1.41307e-30	negative
WTAP	ZNF561-AS1	0.408626	1.79914e-29	postive
YTHDC1	RAMP2-AS1	0.438607	3.5049e-34	postive
METTL3	AC079089.1	0.401951	1.73983e-28	postive
VIRMA	AC079089.1	0.478094	3.77839e-41	postive
YTHDC1	AC079089.1	0.533162	1.60893e-52	postive
HNRNPA2B1	AC008875.1	0.425993	3.83965e-32	postive
WTAP	CARD8-AS1	0.654872	1.02437e-86	postive
ZC3H13	CARD8-AS1	-0.453125	1.22566e-36	negative
YTHDC1	CARD8-AS1	-0.473905	2.29249e-40	negative
IGFBP2	CARD8-AS1	0.41065	8.9489e-30	postive
FTO	CARD8-AS1	-0.456291	3.44211e-37	negative
WTAP	AC135178.6	0.468952	1.87213e-39	postive
METTL3	ZNF252P-AS1	0.560881	4.38175e-59	postive
METTL16	ZNF252P-AS1	0.438999	3.01903e-34	postive
YTHDC1	ZNF252P-AS1	0.469976	1.21607e-39	postive
LRPPRC	AL161785.1	-0.450918	2.94732e-36	negative
IGFBP2	AC009403.1	0.412181	5.25976e-30	postive
HNRNPC	LINC00511	0.425322	4.90222e-32	postive
RBMX	LINC00511	0.539	7.48626e-54	postive
ZC3H13	AC078785.1	0.442502	7.89338e-35	postive
FTO	AC078785.1	0.409324	1.41492e-29	postive
METTL3	LINC00926	0.581041	2.90329e-64	postive
HNRNPA2B1	LINC00926	0.501472	1.00544e-45	postive
METTL3	LINC02294	0.450586	3.36114e-36	postive
YTHDC2	LINC02294	0.436516	7.74006e-34	postive
WTAP	AL158212.3	-0.574592	1.44073e-62	negative
ZC3H13	AL158212.3	0.551688	7.71388e-57	postive
YTHDF2	AL158212.3	-0.461104	4.86671e-38	negative
HNRNPC	AL158212.3	-0.482983	4.46214e-42	negative
IGFBP2	AL158212.3	-0.569694	2.64094e-61	negative
FTO	AL158212.3	0.520857	8.52607e-50	postive
ZC3H13	AC027644.3	-0.404809	6.62647e-29	negative
METTL16	AC016727.1	0.433674	2.25181e-33	postive
HNRNPC	AC015961.1	-0.406845	3.31256e-29	negative
YTHDF2	AC007938.1	-0.477721	4.44152e-41	negative
METTL3	PRC1-AS1	0.438825	3.22537e-34	postive
YTHDF2	CRNDE	0.456888	2.70508e-37	postive
IGFBP2	CRNDE	0.418287	6.14706e-31	postive
YTHDF2	AL118558.3	-0.518588	2.63668e-49	negative
HNRNPC	AC061961.1	-0.400562	2.77263e-28	negative
ZC3H13	AC005034.3	0.541953	1.55075e-54	postive
LRPPRC	AC005034.3	0.469307	1.61281e-39	postive
ZC3H13	AC016717.2	0.442843	6.92158e-35	postive
LRPPRC	AC016717.2	0.497429	6.59181e-45	postive
HNRNPC	AL121895.1	-0.431797	4.53466e-33	negative
HNRNPC	DLGAP1-AS4	-0.401027	2.37227e-28	negative
YTHDF2	SNHG3	0.420957	2.37087e-31	postive
YTHDF2	MIR124-2HG	-0.430954	6.20048e-33	negative
LRPPRC	MIR124-2HG	0.429636	1.00935e-32	postive
RBM15B	AC104561.3	0.425859	4.0327e-32	postive
VIRMA	AC073046.1	0.449832	4.52874e-36	postive
ZC3H13	AC073046.1	0.455128	5.49568e-37	postive
YTHDF3	AC073046.1	0.401427	2.07448e-28	postive
WTAP	AP001486.2	-0.517643	4.20867e-49	negative
ZC3H13	AP001486.2	0.409146	1.50415e-29	postive
YTHDC1	AP001486.2	0.409098	1.52923e-29	postive
YTHDF2	AP001486.2	-0.49886	3.39899e-45	negative
IGFBP2	AP001486.2	-0.559995	7.26172e-59	negative
FTO	AP001486.2	0.480857	1.13445e-41	postive
METTL16	MESTIT1	0.429233	1.17116e-32	postive
LRPPRC	MESTIT1	0.407488	2.65822e-29	postive
YTHDF3	AC073896.4	-0.401555	1.9877e-28	negative
METTL3	AC048341.2	0.490265	1.73659e-43	postive
HNRNPA2B1	AC048341.2	0.519795	1.44744e-49	postive
FTO	LINC02058	0.421364	2.04874e-31	postive
METTL3	AC105020.1	0.44776	1.02316e-35	postive
ZC3H13	AL135999.3	0.40176	1.85561e-28	postive
YTHDF2	AL135999.3	-0.509009	2.82052e-47	negative
LRPPRC	AL135999.3	0.559078	1.2237e-58	postive
LRPPRC	AC105053.1	0.417498	8.1336e-31	postive
METTL3	SNHG21	0.44029	1.84462e-34	postive
METTL3	AC000123.1	0.417616	7.79949e-31	postive
RBM15	AC000123.1	0.401376	2.11042e-28	postive
YTHDC2	AC000123.1	0.464719	1.09672e-38	postive
HNRNPA2B1	AC000123.1	0.53312	1.64472e-52	postive
YTHDC2	ACAP2-IT1	0.410587	9.14805e-30	postive
LRPPRC	ACAP2-IT1	0.403857	9.14912e-29	postive
METTL3	AL133367.1	0.407155	2.98002e-29	postive
METTL16	AL133367.1	0.460254	6.88936e-38	postive
YTHDC1	AL133367.1	0.475661	1.08025e-40	postive
FMR1	AL133367.1	0.412841	4.17998e-30	postive
METTL16	AC025211.1	0.528448	1.83447e-51	postive
METTL3	AC008115.3	0.43941	2.58178e-34	postive
METTL14	AC008115.3	0.420465	2.82818e-31	postive
YTHDC2	AC008115.3	0.519695	1.52139e-49	postive
HNRNPA2B1	AC008115.3	0.414399	2.42398e-30	postive
RBMX	LINC00237	0.404046	8.58315e-29	postive
METTL16	AC067750.1	0.404616	7.07658e-29	postive
YTHDC1	AC067750.1	0.462642	2.58728e-38	postive
WTAP	LINC02381	0.441228	1.28818e-34	postive
YTHDF2	LINC02381	0.415775	1.49496e-30	postive
YTHDF2	AC090692.1	0.435989	9.44293e-34	postive
HNRNPC	AC090692.1	0.408242	2.05258e-29	postive
ZC3H13	AL136964.1	0.412298	5.05144e-30	postive
YTHDF2	AL136964.1	-0.527455	3.04671e-51	negative
LRPPRC	AL136964.1	0.534805	6.82698e-53	postive
METTL3	AC010973.2	0.401449	2.05933e-28	postive
HNRNPA2B1	AC010973.2	0.487543	5.89712e-43	postive
HNRNPA2B1	AP002026.1	0.484426	2.36023e-42	postive
METTL3	AC008764.6	0.487762	5.348e-43	postive
YTHDF2	INHBA-AS1	-0.479862	1.7524e-41	negative
METTL16	C21orf62-AS1	0.432175	3.93994e-33	postive
YTHDC1	C21orf62-AS1	0.441317	1.24498e-34	postive
WTAP	AC005070.3	-0.524567	1.32196e-50	negative
ZC3H13	AC005070.3	0.439286	2.7058e-34	postive
YTHDC1	AC005070.3	0.461438	4.24404e-38	postive
YTHDF2	AC005070.3	-0.426142	3.63655e-32	negative
HNRNPC	AC005070.3	-0.401434	2.07014e-28	negative
IGFBP2	AC005070.3	-0.524307	1.50696e-50	negative
FTO	AC005070.3	0.400446	2.88157e-28	postive
METTL3	AC126407.1	0.405287	5.63493e-29	postive
ZC3H13	AC126407.1	0.405985	4.44275e-29	postive
YTHDC1	AC126407.1	0.525519	8.15971e-51	postive
ZC3H13	AC090186.1	0.424862	5.79531e-32	postive
HNRNPC	AC022400.1	-0.457516	2.09783e-37	negative
METTL3	AC078846.1	0.40802	2.21548e-29	postive
YTHDC1	VCAN-AS1	0.442262	8.65755e-35	postive
YTHDF2	AC092111.1	-0.404089	8.45927e-29	negative
METTL16	AL355574.1	0.408513	1.8707e-29	postive
YTHDC1	AL355574.1	0.470215	1.09959e-39	postive
FMR1	AL355574.1	0.404878	6.47421e-29	postive
LRPPRC	AL355574.1	0.448086	9.00363e-36	postive
WTAP	AC023644.1	0.430486	7.37234e-33	postive
METTL3	AC093788.1	0.478025	3.89353e-41	postive
ZC3H13	AL391834.2	0.422371	1.42655e-31	postive
YTHDC1	AL391834.2	0.481973	6.95745e-42	postive
YTHDF2	AL391834.2	-0.501757	8.7968e-46	negative
IGFBP2	AL391834.2	-0.455932	3.97761e-37	negative
METTL3	SNHG1	0.506833	7.98851e-47	postive
YTHDC1	SNHG1	0.410963	8.03094e-30	postive
RBMX	SNHG1	0.476874	6.40534e-41	postive
YTHDF2	FOXD3-AS1	0.400244	3.08301e-28	postive
RBMX	DDX11-AS1	0.540629	3.14651e-54	postive
METTL3	AC009955.4	0.50197	7.96037e-46	postive
HNRNPC	AC104072.1	-0.415663	1.55477e-30	negative
IGFBP1	PCAT19	0.490081	1.88647e-43	postive
FTO	PCAT19	-0.444922	3.09608e-35	negative
RBMX	AC003991.2	0.431228	5.60096e-33	postive
METTL3	AC021739.5	0.467075	4.11314e-39	postive
WTAP	AL162171.3	-0.45864	1.32988e-37	negative
YTHDF2	AL162171.3	-0.41051	9.39278e-30	negative
HNRNPC	AL162171.3	-0.405608	5.05205e-29	negative
IGFBP2	AL162171.3	-0.429085	1.23691e-32	negative
YTHDC1	AL162231.2	-0.422052	1.60031e-31	negative
YTHDF2	AL445493.3	-0.473634	2.57394e-40	negative
HNRNPC	AL445493.3	-0.420456	2.83666e-31	negative
METTL3	AC027514.2	0.459471	9.48462e-38	postive
ZC3H13	AC027514.2	0.445159	2.82311e-35	postive
YTHDC1	AC027514.2	0.442573	7.67951e-35	postive
YTHDC2	AC027514.2	0.543398	7.13632e-55	postive
FMR1	AC027514.2	0.415727	1.52037e-30	postive
METTL3	AC025048.2	0.434801	1.47603e-33	postive
IGFBP2	AC091563.1	-0.420005	3.33381e-31	negative
YTHDC1	AL133243.3	0.414775	2.12453e-30	postive
YTHDC2	AL133243.3	0.455411	4.90489e-37	postive
LRPPRC	AL133243.3	0.428043	1.81444e-32	postive
VIRMA	AC011447.3	0.447358	1.19768e-35	postive
RBM15	AC011447.3	0.520223	1.16947e-49	postive
RBM15B	AC011447.3	0.456665	2.95933e-37	postive
RBMX	AC011447.3	0.513247	3.63376e-48	postive
FTO	AC090578.1	0.410128	1.07213e-29	postive
WTAP	AC016596.1	0.547395	8.17281e-56	postive
ZC3H13	AC016596.1	-0.489914	2.03394e-43	negative
YTHDC1	AC016596.1	-0.424875	5.76685e-32	negative
HNRNPC	AC016596.1	0.492718	5.71555e-44	postive
IGFBP2	AC016596.1	0.436266	8.50572e-34	postive
FTO	AC016596.1	-0.438137	4.18897e-34	negative
ZC3H13	IDH1-AS1	-0.402482	1.45551e-28	negative
HNRNPC	LINC01616	-0.422162	1.53803e-31	negative
LRPPRC	LINC01586	0.491091	1.1956e-43	postive

## Sheet: Supplementary Table S2
Supplementary Table S2: The nodes in the network obtained via coefficient correlation analysis
Node	Type
LINC02207	lncRNA
AL512791.1	lncRNA
ZNF529-AS1	lncRNA
AL161729.4	lncRNA
AP001628.1	lncRNA
MUC20-OT1	lncRNA
AC074135.1	lncRNA
AL080276.2	lncRNA
POC1B-AS1	lncRNA
LINC00173	lncRNA
AC007406.5	lncRNA
AC010536.1	lncRNA
AC092794.1	lncRNA
AC005821.1	lncRNA
LINC02175	lncRNA
AL023284.4	lncRNA
HID1-AS1	lncRNA
LINC01152	lncRNA
AC105206.2	lncRNA
LBX2-AS1	lncRNA
ZNF674-AS1	lncRNA
CTBP1-DT	lncRNA
AP000941.1	lncRNA
AP001160.1	lncRNA
AC132872.2	lncRNA
DCTN1-AS1	lncRNA
Z99716.1	lncRNA
EMX2OS	lncRNA
AC008014.1	lncRNA
AL359715.2	lncRNA
AC120053.1	lncRNA
AC090229.1	lncRNA
AC104836.1	lncRNA
ZNF346-IT1	lncRNA
PDCD4-AS1	lncRNA
UBE2E1-AS1	lncRNA
AL512343.2	lncRNA
LINC00928	lncRNA
LINC01545	lncRNA
FAM201A	lncRNA
ARPP21-AS1	lncRNA
AL392172.1	lncRNA
AP002449.1	lncRNA
LINC01587	lncRNA
CRTC3-AS1	lncRNA
AL590666.2	lncRNA
TUBA3FP	lncRNA
LINC01126	lncRNA
POLR2J4	lncRNA
AL135925.1	lncRNA
AL139089.1	lncRNA
AP000907.2	lncRNA
AC008915.2	lncRNA
AC020765.2	lncRNA
AC092681.3	lncRNA
AC074117.1	lncRNA
ZEB1-AS1	lncRNA
TSC22D1-AS1	lncRNA
AC073655.2	lncRNA
LINC02217	lncRNA
DLEU1	lncRNA
LEF1-AS1	lncRNA
ANKRD10-IT1	lncRNA
LINC01460	lncRNA
LINC01185	lncRNA
C2orf27A	lncRNA
TMEM99	lncRNA
LINC00320	lncRNA
AC007608.3	lncRNA
CCDC18-AS1	lncRNA
AC087501.4	lncRNA
ZFAS1	lncRNA
AL133163.3	lncRNA
AC021739.2	lncRNA
LINC00663	lncRNA
AC104083.1	lncRNA
LINC02542	lncRNA
AC074011.1	lncRNA
LINC00621	lncRNA
LINC01690	lncRNA
DLEU2	lncRNA
LINC00900	lncRNA
AL133243.2	lncRNA
AC104024.2	lncRNA
AF131215.5	lncRNA
LINC01310	lncRNA
Z82196.1	lncRNA
ZNF197-AS1	lncRNA
LINC01278	lncRNA
AC006449.2	lncRNA
AC010468.1	lncRNA
AP001318.2	lncRNA
ASB16-AS1	lncRNA
AC137932.3	lncRNA
ZFHX2-AS1	lncRNA
AL354702.1	lncRNA
LANCL1-AS1	lncRNA
ZNF114-AS1	lncRNA
LINC01004	lncRNA
HAR1A	lncRNA
GASAL1	lncRNA
AC012558.1	lncRNA
AC108693.2	lncRNA
Z97832.2	lncRNA
AC015912.3	lncRNA
AL022323.1	lncRNA
AC109460.1	lncRNA
AC090607.1	lncRNA
AC023424.2	lncRNA
AF117829.1	lncRNA
AC124312.2	lncRNA
AL021395.1	lncRNA
ZNF793-AS1	lncRNA
ZNF649-AS1	lncRNA
AC116914.2	lncRNA
BX649601.1	lncRNA
KMT2E-AS1	lncRNA
AC006557.1	lncRNA
AC008608.2	lncRNA
LINC00641	lncRNA
AL133477.1	lncRNA
RAP2C-AS1	lncRNA
AC022098.1	lncRNA
AP000757.1	lncRNA
AC009065.5	lncRNA
THUMPD3-AS1	lncRNA
AL512625.1	lncRNA
SNHG28	lncRNA
AC008567.2	lncRNA
AL117332.1	lncRNA
AC004921.1	lncRNA
LINC01506	lncRNA
AC068473.5	lncRNA
AC078909.2	lncRNA
AP001432.1	lncRNA
AC048382.5	lncRNA
PSMA3-AS1	lncRNA
AP001453.3	lncRNA
AL121603.2	lncRNA
TRAF3IP2-AS1	lncRNA
AL445524.1	lncRNA
AC008946.1	lncRNA
AC025176.1	lncRNA
AC073655.1	lncRNA
INTS6-AS1	lncRNA
RFPL1S	lncRNA
AC005288.1	lncRNA
AL080250.1	lncRNA
AL512353.1	lncRNA
AC124045.1	lncRNA
COX10-AS1	lncRNA
AC002456.1	lncRNA
AC009878.1	lncRNA
AC009065.2	lncRNA
TPRG1-AS1	lncRNA
AC002310.1	lncRNA
AC097359.3	lncRNA
AC232271.1	lncRNA
AL121987.2	lncRNA
OXCT1-AS1	lncRNA
MIR17HG	lncRNA
AC012447.1	lncRNA
AC073941.1	lncRNA
AC093388.1	lncRNA
GFOD1-AS1	lncRNA
PPP1R12A-AS1	lncRNA
AC087627.1	lncRNA
LINC01023	lncRNA
SNHG20	lncRNA
C17orf102	lncRNA
AC020907.2	lncRNA
AC103855.2	lncRNA
AC115618.2	lncRNA
AC107398.3	lncRNA
LINC01963	lncRNA
OIP5-AS1	lncRNA
AL021368.2	lncRNA
AC000068.2	lncRNA
SNAI3-AS1	lncRNA
LINC02541	lncRNA
UBL7-AS1	lncRNA
AP001972.1	lncRNA
AC002044.1	lncRNA
AC009005.1	lncRNA
AC093835.1	lncRNA
SNHG25	lncRNA
RNF157-AS1	lncRNA
AL161668.4	lncRNA
CEP83-DT	lncRNA
AC004477.1	lncRNA
DNAJC3-DT	lncRNA
PSMB8-AS1	lncRNA
AP003352.1	lncRNA
RASGRF2-AS1	lncRNA
AC015967.1	lncRNA
LINC02082	lncRNA
LINC01150	lncRNA
AC016876.2	lncRNA
AL355974.2	lncRNA
AC099792.1	lncRNA
WARS2-IT1	lncRNA
MANEA-DT	lncRNA
ZNF433-AS1	lncRNA
AC097468.2	lncRNA
AF127577.4	lncRNA
AC004943.1	lncRNA
UNC5B-AS1	lncRNA
LINC02293	lncRNA
AC073957.1	lncRNA
AL049552.1	lncRNA
AC002553.2	lncRNA
AC012510.1	lncRNA
AC004908.3	lncRNA
AL139407.1	lncRNA
AC009133.1	lncRNA
SNHG9	lncRNA
AC134312.1	lncRNA
AC012360.3	lncRNA
AL354892.2	lncRNA
AP006545.1	lncRNA
AC008147.2	lncRNA
YTHDF3-AS1	lncRNA
AC008569.2	lncRNA
AC120498.9	lncRNA
AC064807.1	lncRNA
MIR22HG	lncRNA
AL121917.1	lncRNA
AC012615.1	lncRNA
AC093157.1	lncRNA
DNAJC9-AS1	lncRNA
SNHG16	lncRNA
AC020905.1	lncRNA
AC023509.3	lncRNA
LINC00632	lncRNA
SNHG10	lncRNA
AL590666.1	lncRNA
AC068768.1	lncRNA
AP001267.2	lncRNA
PPFIA2-AS1	lncRNA
RFPL3S	lncRNA
AC120036.4	lncRNA
AP001453.2	lncRNA
LINC02588	lncRNA
AL021707.2	lncRNA
IQCH-AS1	lncRNA
C9orf147	lncRNA
HOMER3-AS1	lncRNA
LINC00174	lncRNA
AP001972.3	lncRNA
LINC00665	lncRNA
FGD5-AS1	lncRNA
AC090409.1	lncRNA
AC073592.1	lncRNA
AC139768.1	lncRNA
AC021016.1	lncRNA
MIR181A2HG	lncRNA
ATP1B3-AS1	lncRNA
AC006213.4	lncRNA
AL121827.1	lncRNA
AL117335.1	lncRNA
AL355338.1	lncRNA
GAS5	lncRNA
DLGAP1-AS1	lncRNA
AC244517.7	lncRNA
LINC01918	lncRNA
ELOA-AS1	lncRNA
AC092720.1	lncRNA
TLX1NB	lncRNA
AL512622.1	lncRNA
AC068643.1	lncRNA
AP001469.3	lncRNA
TMPO-AS1	lncRNA
AC106820.5	lncRNA
AC117498.2	lncRNA
LINC00957	lncRNA
MED14OS	lncRNA
RAB11B-AS1	lncRNA
AC026401.3	lncRNA
AC093117.1	lncRNA
AC092720.2	lncRNA
AL022313.4	lncRNA
AC093535.1	lncRNA
AC009690.2	lncRNA
AC004241.3	lncRNA
AL645608.2	lncRNA
PCED1B-AS1	lncRNA
DLEU2L	lncRNA
LINC02035	lncRNA
AC025263.1	lncRNA
SNHG12	lncRNA
BASP1-AS1	lncRNA
AL590609.2	lncRNA
AC103923.1	lncRNA
GAS5-AS1	lncRNA
AL391422.4	lncRNA
AC025034.1	lncRNA
AC079907.1	lncRNA
AL355916.1	lncRNA
AL596244.1	lncRNA
MAGI2-AS3	lncRNA
AC004943.2	lncRNA
MID1IP1-AS1	lncRNA
AL451165.2	lncRNA
AC012146.1	lncRNA
AC083799.1	lncRNA
AC023908.3	lncRNA
AC027307.2	lncRNA
AC022167.2	lncRNA
AL136368.1	lncRNA
AC125232.1	lncRNA
AL158163.2	lncRNA
ZSCAN16-AS1	lncRNA
AC092171.1	lncRNA
AC008840.1	lncRNA
CPNE8-AS1	lncRNA
TTC28-AS1	lncRNA
AL645608.6	lncRNA
LINC01560	lncRNA
AP000553.2	lncRNA
LINC00294	lncRNA
LINC02285	lncRNA
LINC00324	lncRNA
AC138904.1	lncRNA
AC093627.5	lncRNA
AP003355.2	lncRNA
AC000068.1	lncRNA
AL591848.4	lncRNA
AC138649.1	lncRNA
AC093915.1	lncRNA
AC090114.2	lncRNA
LINC00339	lncRNA
AP002360.2	lncRNA
AC016700.2	lncRNA
AC012603.1	lncRNA
Z97989.1	lncRNA
NORAD	lncRNA
AC020911.1	lncRNA
C8orf31	lncRNA
AL606760.2	lncRNA
PPP3CB-AS1	lncRNA
LINC02110	lncRNA
AC092667.1	lncRNA
AC011503.2	lncRNA
GABPB1-AS1	lncRNA
SNAP25-AS1	lncRNA
AC021188.1	lncRNA
AC112491.1	lncRNA
MIR600HG	lncRNA
AP000487.1	lncRNA
AC009065.8	lncRNA
AL022476.1	lncRNA
SOX21-AS1	lncRNA
AL133215.2	lncRNA
AL161668.3	lncRNA
STXBP5-AS1	lncRNA
AL355388.2	lncRNA
AP002812.3	lncRNA
AC092687.3	lncRNA
AC021739.3	lncRNA
ST20-AS1	lncRNA
AL928654.2	lncRNA
AC023632.2	lncRNA
LINC01311	lncRNA
AC008124.1	lncRNA
AC013391.3	lncRNA
ADD3-AS1	lncRNA
AL161729.1	lncRNA
SP2-AS1	lncRNA
AC016705.2	lncRNA
AL353743.2	lncRNA
RBM26-AS1	lncRNA
AL023806.1	lncRNA
AL138955.1	lncRNA
ARF4-AS1	lncRNA
LINC00461	lncRNA
MCM3AP-AS1	lncRNA
TP53TG1	lncRNA
GNAS-AS1	lncRNA
AC073508.3	lncRNA
AC091057.4	lncRNA
LNCTAM34A	lncRNA
AL121832.2	lncRNA
UBA6-AS1	lncRNA
AC097641.1	lncRNA
LINC02012	lncRNA
SREBF2-AS1	lncRNA
SLC26A4-AS1	lncRNA
OTUD6B-AS1	lncRNA
AL132655.2	lncRNA
AC019080.1	lncRNA
AC123768.2	lncRNA
AL118505.1	lncRNA
AC021242.3	lncRNA
ZBTB20-AS4	lncRNA
ZNF528-AS1	lncRNA
NNT-AS1	lncRNA
CADM3-AS1	lncRNA
AC073896.2	lncRNA
AC012073.1	lncRNA
AC048341.1	lncRNA
AL136090.1	lncRNA
AC096992.2	lncRNA
AC011008.1	lncRNA
AL358472.2	lncRNA
AF111167.2	lncRNA
AC007066.2	lncRNA
GLIDR	lncRNA
AC073389.3	lncRNA
AC034236.2	lncRNA
AC011912.1	lncRNA
LINC00526	lncRNA
HEIH	lncRNA
LINC01089	lncRNA
AP005899.1	lncRNA
AC104596.1	lncRNA
AL079343.1	lncRNA
BAIAP2-DT	lncRNA
AC009126.1	lncRNA
AL049597.2	lncRNA
AC138207.5	lncRNA
AC104667.1	lncRNA
HCG25	lncRNA
PAXIP1-AS1	lncRNA
ANKRD34C-AS1	lncRNA
AL137779.1	lncRNA
IBA57-DT	lncRNA
AL645940.1	lncRNA
AC010973.1	lncRNA
ARHGEF26-AS1	lncRNA
ATP6V0E2-AS1	lncRNA
AC007387.1	lncRNA
AC098487.1	lncRNA
AC099568.2	lncRNA
AC004877.1	lncRNA
PITRM1-AS1	lncRNA
AC007344.1	lncRNA
ARHGAP31-AS1	lncRNA
LINC01637	lncRNA
ZNF561-AS1	lncRNA
RAMP2-AS1	lncRNA
AC079089.1	lncRNA
AC008875.1	lncRNA
CARD8-AS1	lncRNA
AC135178.6	lncRNA
ZNF252P-AS1	lncRNA
AL161785.1	lncRNA
AC009403.1	lncRNA
LINC00511	lncRNA
AC078785.1	lncRNA
LINC00926	lncRNA
LINC02294	lncRNA
AL158212.3	lncRNA
AC027644.3	lncRNA
AC016727.1	lncRNA
AC015961.1	lncRNA
AC007938.1	lncRNA
PRC1-AS1	lncRNA
CRNDE	lncRNA
AL118558.3	lncRNA
AC061961.1	lncRNA
AC005034.3	lncRNA
AC016717.2	lncRNA
AL121895.1	lncRNA
DLGAP1-AS4	lncRNA
SNHG3	lncRNA
MIR124-2HG	lncRNA
AC104561.3	lncRNA
AC073046.1	lncRNA
AP001486.2	lncRNA
MESTIT1	lncRNA
AC073896.4	lncRNA
AC048341.2	lncRNA
LINC02058	lncRNA
AC105020.1	lncRNA
AL135999.3	lncRNA
AC105053.1	lncRNA
SNHG21	lncRNA
AC000123.1	lncRNA
ACAP2-IT1	lncRNA
AL133367.1	lncRNA
AC025211.1	lncRNA
AC008115.3	lncRNA
LINC00237	lncRNA
AC067750.1	lncRNA
LINC02381	lncRNA
AC090692.1	lncRNA
AL136964.1	lncRNA
AC010973.2	lncRNA
AP002026.1	lncRNA
AC008764.6	lncRNA
INHBA-AS1	lncRNA
C21orf62-AS1	lncRNA
AC005070.3	lncRNA
AC126407.1	lncRNA
AC090186.1	lncRNA
AC022400.1	lncRNA
AC078846.1	lncRNA
VCAN-AS1	lncRNA
AC092111.1	lncRNA
AL355574.1	lncRNA
AC023644.1	lncRNA
AC093788.1	lncRNA
AL391834.2	lncRNA
SNHG1	lncRNA
FOXD3-AS1	lncRNA
DDX11-AS1	lncRNA
AC009955.4	lncRNA
AC104072.1	lncRNA
PCAT19	lncRNA
AC003991.2	lncRNA
AC021739.5	lncRNA
AL162171.3	lncRNA
AL162231.2	lncRNA
AL445493.3	lncRNA
AC027514.2	lncRNA
AC025048.2	lncRNA
AC091563.1	lncRNA
AL133243.3	lncRNA
AC011447.3	lncRNA
AC090578.1	lncRNA
AC016596.1	lncRNA
IDH1-AS1	lncRNA
LINC01616	lncRNA
LINC01586	lncRNA
WTAP	m6A
METTL3	m6A
YTHDC2	m6A
HNRNPA2B1	m6A
ZC3H13	m6A
YTHDF2	m6A
HNRNPC	m6A
IGFBP2	m6A
METTL16	m6A
VIRMA	m6A
RBM15B	m6A
YTHDF3	m6A
FMR1	m6A
LRPPRC	m6A
RBMX	m6A
YTHDC1	m6A
METTL14	m6A
IGFBP1	m6A
FTO	m6A
RBM15	m6A
IGFBP3	m6A

## Sheet: Supplementary Table S3
Supplementary Table S3: The results of differential genes expression analysis(logFC ＞2.0 or logFC＜-2.0, FDR ＜0.01)
Gene	conMean	treatMean	logFC	pValue	fdr
LINC02207	0.00940683	0.189361	4.33129	0.00135115	0.00552301
AC074135.1	0.0845937	0.764847	3.17655	0.00182568	0.00629412
AL023284.4	18.2417	3.88073	-2.23284	0.001433	0.00552301
LINC01152	0.438707	2.17948	2.31265	0.000163805	0.00359975
LBX2-AS1	0.143927	0.817727	2.50629	0.000404547	0.00365488
AP000941.1	2.00601	0.477889	-2.06958	0.00339671	0.00859844
DCTN1-AS1	2.11994	0.292749	-2.85629	0.000191956	0.00359975
UBE2E1-AS1	0.150636	0.832461	2.46632	0.000216938	0.00359975
LINC01545	0.0485583	0.277873	2.51664	0.00140022	0.00552301
AL392172.1	0.902737	4.11691	2.18918	0.00016673	0.00359975
AL590666.2	1.21862	8.95332	2.87717	0.0016556	0.005942
LINC02217	2.41495	0.338277	-2.83572	0.000358011	0.00359975
DLEU1	0.106711	0.527029	2.30417	0.000155318	0.00359975
LEF1-AS1	0.018199	0.138986	2.93301	0.00157013	0.00571352
C2orf27A	0.953887	5.0353	2.40019	0.00142209	0.00552301
AC007608.3	0.0491263	0.452999	3.20494	0.00221529	0.00682831
AC021739.2	0.677988	8.43996	3.6379	0.000238671	0.00359975
LINC02542	0.0433256	0.330158	2.92987	0.00145495	0.00552459
AC104024.2	4.92662	0.461076	-3.41752	0.000372056	0.00359975
AC010468.1	0.15708	1.08944	2.79402	0.00221529	0.00682831
AC012558.1	0.0530867	1.16915	4.46096	0.000436095	0.00380857
AL022323.1	1.33566	0.303427	-2.13813	0.00385755	0.0091464
AL021395.1	4.727	0.637599	-2.8902	0.00049362	0.00398628
AC008567.2	0.0408493	0.200568	2.29571	0.00153428	0.00570188
RFPL1S	11.7782	2.05044	-2.52211	0.000964681	0.00503445
AC002456.1	0.342383	2.4963	2.86611	0.000353644	0.00359975
AC012447.1	0.121384	0.816998	2.75076	0.000220746	0.00359975
GFOD1-AS1	0.784111	0.168222	-2.22069	0.000556156	0.00414378
AC020907.2	1.82274	0.266884	-2.77182	0.000370618	0.00359975
AC103855.2	1.51371	0.155899	-3.2794	0.000365914	0.00359975
AC000068.2	0.155313	1.06032	2.77125	0.00120054	0.00532755
LINC02541	0.0189722	0.171937	3.17992	0.0021595	0.00682831
AC009005.1	0.309146	1.57261	2.3468	0.00126732	0.00544078
SNHG25	0.483977	2.34545	2.27685	0.00193834	0.00655286
RNF157-AS1	0.701836	2.90035	2.04702	0.000238671	0.00359975
PSMB8-AS1	1.01362	4.12346	2.02434	0.000497964	0.00398628
RASGRF2-AS1	0.798684	0.156333	-2.353	0.000244596	0.00359975
AL355974.2	1.12025	15.2877	3.77048	0.00208801	0.00671237
AC099792.1	0.283365	1.56728	2.46753	0.00193834	0.00655286
WARS2-IT1	0.0144702	0.67492	5.54356	0.000177357	0.00359975
UNC5B-AS1	0.984921	0.16412	-2.58526	0.000302414	0.00359975
LINC02293	0.0519131	1.04792	4.33528	0.00109338	0.00520951
AC134312.1	2.90858	0.306195	-3.2478	0.000269233	0.00359975
AP006545.1	0.0572098	0.298546	2.38362	0.00112823	0.00523177
AC008147.2	0.0277657	0.130876	2.23682	0.0043748	0.00992379
LINC02588	0.0853526	1.46872	4.10498	0.00034189	0.00359975
AP001972.3	1.15139	0.155043	-2.89264	0.000212201	0.00359975
AC073592.1	0.0528433	0.237744	2.16962	0.00440528	0.00994987
MIR181A2HG	0.278287	1.36819	2.29762	0.00134781	0.00552301
LINC01918	0.156334	1.11515	2.83454	0.000972306	0.00503445
AC068643.1	0.175885	1.519	3.11041	0.00198215	0.00661567
AP001469.3	0.433711	1.74273	2.00655	0.000679128	0.00442899
AC117498.2	0.231312	1.07697	2.21906	0.000527518	0.00412566
LINC00957	7.97642	1.99006	-2.00293	0.000311421	0.00359975
AL391422.4	0.562125	2.81967	2.32656	0.00034189	0.00359975
AC079907.1	0.0523083	0.331383	2.66339	0.00120961	0.00532755
AC092171.1	0.086517	0.523579	2.59735	0.000502089	0.00398628
AP000553.2	0.125268	0.635781	2.34351	0.00252803	0.00740061
LINC02285	0.101285	0.458723	2.1792	0.00405179	0.00943618
AP003355.2	4.84504	0.63284	-2.93659	0.000792296	0.00470057
AC138649.1	5.81189	1.13328	-2.3585	0.000316765	0.00359975
AC093915.1	0.0122965	0.292766	4.57343	0.000975236	0.00503445
AC016700.2	0.101739	1.2045	3.56549	0.00283586	0.00792778
AC021188.1	0.303821	2.75408	3.18028	0.000162361	0.00359975
AP002812.3	0.019235	0.140196	2.86564	0.00418458	0.00960096
AC013391.3	0.562642	6.07849	3.43342	0.000554143	0.00414378
GNAS-AS1	0.0308725	0.136258	2.14195	0.00316285	0.00837038
AC091057.4	0.0175164	0.185132	3.40178	0.0035518	0.00873776
LNCTAM34A	0.0766038	0.593345	2.95338	0.00311788	0.00833555
SLC26A4-AS1	11.8411	1.17836	-3.32895	0.000378294	0.00359975
AL132655.2	0.0475031	0.392796	3.04769	0.00324055	0.00850303
AL079343.1	0.0619684	0.347328	2.48669	0.00130699	0.00547891
ANKRD34C-AS1	1.16998	0.110619	-3.40282	0.000262183	0.00359975
ARHGAP31-AS1	0.129733	1.40581	3.43778	0.000163805	0.00359975
LINC00511	1.13012	6.98678	2.62816	0.000178927	0.00359975
AC015961.1	0.964263	0.205028	-2.23361	0.00120007	0.00532755
CRNDE	0.154077	2.5456	4.04628	0.00356967	0.00874068
AC061961.1	5.95892	0.73336	-3.02246	0.00103783	0.00517925
AL121895.1	1.19	0.280256	-2.08614	0.000311419	0.00359975
DLGAP1-AS4	8.42222	1.12515	-2.90408	0.000465792	0.0038766
AC104561.3	0.0328461	0.217112	2.72465	0.000741891	0.00457354
AC025211.1	0	1.28076	Inf	0.000239434	0.00359975
LINC00237	0.49215	3.59579	2.86914	0.00216675	0.00682831
AC090692.1	0.0778889	3.10487	5.31697	0.000249211	0.00359975
AC126407.1	0.149634	1.9576	3.70957	0.000957105	0.00503445
VCAN-AS1	0.00817417	0.23576	4.8501	0.00204456	0.00671237
AC023644.1	0.0322502	0.251133	2.96107	0.000626267	0.00429672
SNHG1	4.12828	16.6828	2.01475	0.000262435	0.00359975
FOXD3-AS1	0.0189588	2.28053	6.91036	0.0011991	0.00532755
AC104072.1	32.2143	3.48716	-3.20758	0.000213166	0.00359975
AC021739.5	0.434247	2.48067	2.51414	0.00207258	0.00671237
LINC01616	2.42711	0.224842	-3.43226	0.000187059	0.00359975

## Sheet: Supplementary Table S4
Supplementary Table S4: The results of univariate cox regression(p ＜0.001 )
Gene	HR	HR.95L	HR.95H	pvalue
LINC02207	2.90037	2.11696	3.97369	3.38937e-11
ZNF529-AS1	1.60161	1.43149	1.79195	2.01986e-16
AL080276.2	0.00342278	0.000519478	0.0225523	3.59388e-09
AC007406.5	0.713642	0.653082	0.779817	8.8744e-14
AC010536.1	0.266152	0.159195	0.44497	4.46403e-07
AC092794.1	0.480538	0.341923	0.675347	2.43658e-05
AC005821.1	2.15946	1.73044	2.69485	9.57917e-12
LINC02175	0.0570178	0.0206955	0.157089	3.03152e-08
AL023284.4	0.863819	0.798441	0.93455	0.000266664
AC105206.2	0.59481	0.498132	0.710253	9.44362e-09
LBX2-AS1	1.642	1.48528	1.81526	3.33926e-22
ZNF674-AS1	1.17898	1.08804	1.27753	5.82049e-05
CTBP1-DT	0.697511	0.593026	0.820405	1.35619e-05
AP001160.1	1.74101	1.43311	2.11505	2.35139e-08
EMX2OS	0.845788	0.779456	0.917766	5.83792e-05
AC008014.1	0.252497	0.150173	0.424543	2.08538e-07
AC120053.1	0.809183	0.726515	0.901257	0.000117726
AC104836.1	0.543848	0.418128	0.707368	5.59484e-06
UBE2E1-AS1	1.58197	1.29041	1.93941	1.0196e-05
AL512343.2	0.293695	0.198242	0.435109	9.99295e-10
LINC00928	0.545983	0.450641	0.661497	6.39874e-10
LINC01545	0.0179578	0.00548121	0.0588343	3.15768e-11
FAM201A	0.259353	0.164895	0.407922	5.20273e-09
ARPP21-AS1	0.0626805	0.0293706	0.133768	8.00243e-13
LINC01587	2.86143	2.20825	3.70783	1.83538e-15
AL590666.2	0.855277	0.814284	0.898334	4.42446e-10
TUBA3FP	0.256643	0.139605	0.471799	1.19718e-05
POLR2J4	1.99145	1.76837	2.24268	6.30948e-30
AL135925.1	0.488105	0.372416	0.63973	2.03096e-07
AP000907.2	0.0289516	0.00627275	0.133625	5.64435e-06
AC008915.2	1.55389	1.36227	1.77245	5.23417e-11
AC020765.2	1.17362	1.08847	1.26542	3.09765e-05
AC074117.1	1.51208	1.21722	1.87838	0.000186966
ZEB1-AS1	0.618376	0.502821	0.760487	5.26084e-06
TSC22D1-AS1	0.244146	0.132056	0.451378	6.8944e-06
LEF1-AS1	4.21879	2.94902	6.03527	3.28542e-15
LINC01185	0.0123209	0.00263286	0.0576581	2.35492e-08
C2orf27A	0.76942	0.721362	0.82068	1.64621e-15
TMEM99	1.10294	1.04405	1.16515	0.000465749
LINC00320	0.838368	0.790096	0.889589	5.65325e-09
AC007608.3	0.083754	0.0359069	0.195359	9.53739e-09
AC087501.4	2.07302	1.6267	2.6418	3.78715e-09
AL133163.3	0.343412	0.204881	0.575611	4.99496e-05
AC021739.2	0.837165	0.795594	0.880908	7.94414e-12
AC104083.1	0.830534	0.771384	0.894219	8.39512e-07
LINC02542	3.54415	2.51145	5.00149	6.02359e-13
AC074011.1	2.70311	1.9987	3.65578	1.0774e-10
LINC00621	0.021146	0.00652458	0.0685338	1.29519e-10
LINC01690	0.0200672	0.00584949	0.0688424	5.14806e-10
LINC00900	2.73366	2.28414	3.27166	5.25345e-28
AL133243.2	0.456564	0.352692	0.591028	2.63347e-09
AF131215.5	0.725263	0.662816	0.793593	2.6998e-12
LINC01310	0.00051631	8.28309e-05	0.00321832	5.1995e-16
Z82196.1	0.001994	0.000235462	0.0168862	1.16851e-08
LINC01278	0.782101	0.713519	0.857275	1.53148e-07
AC010468.1	1.19889	1.13809	1.26295	8.46151e-12
ASB16-AS1	1.32602	1.21362	1.44882	4.2541e-10
ZFHX2-AS1	0.0897186	0.0414737	0.194085	9.10815e-10
AL354702.1	4.76625	3.56842	6.36615	3.91841e-26
LANCL1-AS1	0.0546674	0.0259893	0.114991	1.84448e-14
ZNF114-AS1	3.26255	2.3555	4.51888	1.12095e-12
HAR1A	0.354753	0.259966	0.484099	6.40859e-11
AC012558.1	0.533341	0.425157	0.669052	5.49314e-08
AC015912.3	1.28169	1.17896	1.39338	5.81602e-09
AC090607.1	0.133713	0.0460951	0.387876	0.000213136
AC023424.2	6.83942	4.11763	11.3603	1.11443e-13
AF117829.1	0.136804	0.0626389	0.298783	6.00796e-07
AC124312.2	0.813322	0.774754	0.853811	7.68363e-17
AL021395.1	0.537528	0.384761	0.750949	0.000273793
ZNF649-AS1	3.94494	2.09319	7.43488	2.19109e-05
AC116914.2	1.47115	1.25477	1.72485	1.97511e-06
BX649601.1	0.585583	0.428257	0.800704	0.000801513
KMT2E-AS1	1.10564	1.07141	1.14095	3.85366e-10
LINC00641	0.849622	0.823634	0.876431	8.53726e-25
AL133477.1	5.44363	3.66711	8.08078	4.21229e-17
RAP2C-AS1	0.294002	0.188808	0.457804	6.03185e-08
AP000757.1	0.478426	0.382253	0.598796	1.20443e-10
AC009065.5	1.47468	1.21521	1.78955	8.35095e-05
AC008567.2	0.0187177	0.00466992	0.0750229	1.95052e-08
AL117332.1	2.10099	1.85305	2.3821	4.77917e-31
AC004921.1	2.48199	1.97875	3.11321	3.74746e-15
LINC01506	2.00333	1.61327	2.4877	3.2014e-10
AC048382.5	0.289635	0.221094	0.379424	2.38553e-19
TRAF3IP2-AS1	0.67467	0.585692	0.777166	4.93471e-08
AL445524.1	1.67665	1.51254	1.85857	8.09429e-23
AC008946.1	1.18247	1.10504	1.26532	1.2294e-06
AC025176.1	1.79989	1.48564	2.1806	1.93234e-09
INTS6-AS1	0.0534115	0.0172483	0.165395	3.77129e-07
RFPL1S	0.768525	0.686217	0.860706	5.231e-06
AC005288.1	0.919885	0.880086	0.961484	0.00021519
AL080250.1	0.246568	0.123137	0.493728	7.74432e-05
AL512353.1	5.33418	3.38656	8.40188	5.11113e-13
COX10-AS1	1.79889	1.28835	2.51173	0.000565529
AC002456.1	1.18617	1.14435	1.22952	1.13888e-20
AC009878.1	0.220329	0.130558	0.371825	1.46708e-08
AC009065.2	1.42476	1.1892	1.70698	0.000123426
TPRG1-AS1	2.61443	2.04607	3.34067	1.53785e-14
AC002310.1	0.3749	0.257284	0.546284	3.26258e-07
OXCT1-AS1	0.607972	0.506282	0.730086	9.89244e-08
AC073941.1	0.449162	0.319117	0.632203	4.45033e-06
AC093388.1	3.88115	2.87429	5.24071	8.72964e-19
GFOD1-AS1	0.0799666	0.0223737	0.285811	0.000101427
PPP1R12A-AS1	0.23032	0.131018	0.404887	3.37501e-07
AC087627.1	2.21705	1.68441	2.91811	1.35145e-08
LINC01023	1.12583	1.09232	1.16038	1.51039e-14
C17orf102	0.20415	0.0978862	0.425773	2.26832e-05
AC115618.2	0.941248	0.908816	0.974836	0.000712938
AC107398.3	0.832129	0.788191	0.878516	3.14395e-11
LINC01963	0.91546	0.889045	0.94266	3.36196e-09
OIP5-AS1	0.855533	0.818863	0.893845	2.93506e-12
AL021368.2	0.119517	0.067628	0.211219	2.63806e-13
AC000068.2	0.341154	0.234892	0.495487	1.62542e-08
SNAI3-AS1	0.251612	0.158318	0.399882	5.29368e-09
LINC02541	4.95233	2.88397	8.50411	6.65647e-09
UBL7-AS1	1.51269	1.1844	1.93198	0.000913893
AP001972.1	0.123433	0.0468023	0.325535	2.35598e-05
AC002044.1	2.52026	1.92161	3.3054	2.38261e-11
SNHG25	1.07186	1.04873	1.09551	4.56879e-10
RNF157-AS1	0.686375	0.600028	0.785148	4.10891e-08
AL161668.4	0.292608	0.18416	0.464921	1.9727e-07
DNAJC3-DT	0.527938	0.446329	0.62447	8.94336e-14
PSMB8-AS1	1.13599	1.1035	1.16944	7.12596e-18
AP003352.1	1.23701	1.10438	1.38557	0.000237125
AC015967.1	0.153229	0.0910613	0.257838	1.60772e-12
LINC01150	1.22904	1.14953	1.31405	1.5059e-09
AC016876.2	4.37965	3.01696	6.35783	8.05463e-15
AL355974.2	1.01281	1.00966	1.01597	1.07107e-15
MANEA-DT	0.174743	0.0946475	0.322618	2.45889e-08
ZNF433-AS1	3.63763	2.33187	5.67457	1.25652e-08
AC097468.2	0.126001	0.058073	0.273383	1.59274e-07
AF127577.4	2.27998	1.44634	3.59412	0.000386437
UNC5B-AS1	6.66037	4.26874	10.3919	6.58494e-17
LINC02293	0.606511	0.481213	0.764435	2.28511e-05
AC004908.3	0.346815	0.196288	0.612777	0.000265999
AL139407.1	0.0801917	0.0375673	0.171179	6.93159e-11
SNHG9	1.0428	1.03005	1.05571	2.45107e-11
AC012360.3	0.513591	0.390567	0.675366	1.84827e-06
AL354892.2	0.824478	0.777002	0.874854	1.78964e-10
AP006545.1	0.166268	0.0593214	0.466019	0.000644922
YTHDF3-AS1	1.13077	1.07869	1.18536	3.24106e-07
MIR22HG	1.10811	1.08394	1.13282	7.36131e-20
AC093157.1	1.2001	1.09074	1.32042	0.00018274
DNAJC9-AS1	0.50124	0.36148	0.695037	3.45421e-05
SNHG16	1.17227	1.10411	1.24465	1.99205e-07
AC020905.1	3.86713	2.65216	5.63868	2.08156e-12
AC023509.3	1.29355	1.14039	1.46727	6.24717e-05
LINC00632	0.466308	0.353124	0.61577	7.52476e-08
AC068768.1	0.659779	0.532772	0.817065	0.000137856
AP001267.2	0.0106379	0.00171564	0.0659603	1.05921e-06
PPFIA2-AS1	0.0139091	0.00325488	0.0594374	7.95927e-09
AC120036.4	0.511285	0.446876	0.584977	1.59362e-22
AP001453.2	1.3346	1.25409	1.42027	9.67642e-20
LINC00174	1.17498	1.09886	1.25638	2.37502e-06
LINC00665	1.36523	1.27041	1.46713	2.31871e-17
AC090409.1	3.55912	2.6281	4.81995	2.30395e-16
AC139768.1	0.703439	0.621728	0.79589	2.35552e-08
AC021016.1	2.21425	1.86216	2.63291	2.32841e-19
AL121827.1	0.00875298	0.00175741	0.0435952	7.28115e-09
AL355338.1	1.30013	1.22425	1.38072	1.19039e-17
DLGAP1-AS1	1.35555	1.26263	1.45531	4.60508e-17
AC244517.7	0.788933	0.732758	0.849414	3.16306e-10
LINC01918	0.519869	0.397823	0.679358	1.65236e-06
ELOA-AS1	2.64882	2.08896	3.35874	8.94429e-16
TLX1NB	0.488017	0.34072	0.698992	9.0958e-05
AL512622.1	0.0508862	0.015882	0.16304	5.3605e-07
AC068643.1	0.621713	0.529633	0.729803	6.19856e-09
AP001469.3	0.403851	0.318355	0.512309	7.98164e-14
MED14OS	1.57344	1.37716	1.79769	2.60092e-11
RAB11B-AS1	1.20529	1.1344	1.28061	1.5673e-09
AC026401.3	1.10604	1.08252	1.13008	3.99207e-20
AC093117.1	11.2298	6.28194	20.0749	3.34047e-16
AC092720.2	0.395666	0.27444	0.570441	6.78731e-07
AL022313.4	0.871847	0.837935	0.907131	1.24201e-11
AC093535.1	0.443008	0.299558	0.655152	4.53755e-05
AC009690.2	10.2161	6.58803	15.8421	2.97859e-25
AC004241.3	2.76487	1.92146	3.97849	4.31661e-08
AL645608.2	0.292041	0.199932	0.426585	1.93184e-10
PCED1B-AS1	1.15224	1.11264	1.19326	2.01346e-15
LINC02035	0.447324	0.350147	0.571471	1.21462e-10
AC025263.1	0.162981	0.0807087	0.329119	4.20779e-07
SNHG12	1.24188	1.16875	1.31959	2.64583e-12
BASP1-AS1	0.0621123	0.0257096	0.150058	6.63864e-10
AL590609.2	2.49386	2.01219	3.09084	7.07661e-17
AC103923.1	1.45968	1.25245	1.7012	1.2894e-06
GAS5-AS1	1.65248	1.3398	2.03813	2.68817e-06
AL391422.4	1.13967	1.08564	1.19639	1.32215e-07
AL355916.1	0.888402	0.85236	0.925968	2.14329e-08
AL596244.1	0.674684	0.600134	0.758495	4.49294e-11
AC004943.2	1.92387	1.56382	2.36682	6.04345e-10
MID1IP1-AS1	0.822733	0.747823	0.905147	6.17531e-05
AL451165.2	1.15253	1.10058	1.20693	1.61542e-09
AC012146.1	1.14933	1.09551	1.20581	1.29097e-08
AC083799.1	1.28849	1.20969	1.37243	3.49083e-15
AC023908.3	5.77881	2.73212	12.223	4.44067e-06
AC027307.2	1.17772	1.13826	1.21855	5.05226e-21
AL158163.2	0.0171747	0.00618145	0.0477185	6.42355e-15
ZSCAN16-AS1	1.08508	1.04935	1.12203	1.75436e-06
AC008840.1	0.17058	0.0730494	0.398325	4.36416e-05
CPNE8-AS1	1.69051	1.46758	1.94729	3.4155e-13
TTC28-AS1	0.399904	0.311436	0.513504	6.74499e-13
AL645608.6	0.554747	0.473773	0.64956	2.48887e-13
AP000553.2	1.45866	1.19409	1.78185	0.000218044
LINC00294	0.794494	0.741434	0.851351	6.87567e-11
LINC02285	2.07725	1.70539	2.53019	3.75962e-13
LINC00324	1.45867	1.27084	1.67427	7.97551e-08
AP003355.2	0.646644	0.49976	0.8367	0.000912729
AC000068.1	0.230499	0.133823	0.397016	1.22395e-07
AL591848.4	0.192391	0.13354	0.277176	8.94692e-19
AC090114.2	0.803196	0.727659	0.886574	1.3673e-05
LINC00339	1.136	1.10581	1.16702	1.70913e-20
AP002360.2	0.192058	0.100493	0.367052	5.95165e-07
AC016700.2	1.20661	1.15145	1.26442	3.65186e-15
Z97989.1	0.844815	0.807524	0.883828	2.45412e-13
NORAD	0.976751	0.971224	0.982308	4.44034e-16
AC020911.1	4.3922	2.09061	9.22766	9.34724e-05
C8orf31	0.48351	0.360163	0.6491	1.32476e-06
AL606760.2	4.65121	2.63683	8.20445	1.10658e-07
LINC02110	0.021459	0.00821914	0.0560266	4.30354e-15
AC092667.1	0.0183749	0.00447052	0.0755254	2.9903e-08
GABPB1-AS1	0.811379	0.727472	0.904965	0.000174782
AC021188.1	0.806739	0.717677	0.906853	0.000320493
AC112491.1	1.14968	1.10349	1.19782	2.63153e-11
MIR600HG	0.602648	0.508463	0.71428	5.19926e-09
AL022476.1	0.0638175	0.0347486	0.117204	7.17289e-19
SOX21-AS1	0.821308	0.773083	0.872541	1.81527e-10
STXBP5-AS1	0.209458	0.0939156	0.46715	0.000133617
AC092687.3	1.43754	1.24407	1.66109	8.59725e-07
AC021739.3	0.464932	0.370246	0.583833	4.35139e-11
ST20-AS1	3.28849	2.13672	5.06109	6.24925e-08
AC023632.2	0.198726	0.0921761	0.428442	3.74894e-05
AC008124.1	0.559456	0.477442	0.655559	6.92955e-13
AC013391.3	0.846049	0.798228	0.896734	1.78443e-08
ADD3-AS1	0.00463572	0.000578548	0.0371446	4.16325e-07
SP2-AS1	0.317541	0.232622	0.43346	5.01022e-13
AC016705.2	0.570096	0.478529	0.679183	3.16213e-10
AL353743.2	0.00504304	0.00078797	0.0322756	2.33516e-08
RBM26-AS1	0.387435	0.276873	0.542146	3.17827e-08
AL023806.1	0.301031	0.218438	0.414853	2.18666e-13
AL138955.1	0.0536603	0.0226064	0.127372	3.3091e-11
ARF4-AS1	3.47231	2.20197	5.47553	8.47639e-08
LINC00461	0.975938	0.963283	0.988759	0.000254556
MCM3AP-AS1	0.39428	0.236885	0.656256	0.000343196
TP53TG1	1.04793	1.03209	1.06401	1.68339e-09
GNAS-AS1	33.203	13.7322	80.2816	7.51063e-15
AC073508.3	0.734713	0.629843	0.857044	8.73858e-05
AC091057.4	5.79595	3.66989	9.15369	4.84338e-14
LNCTAM34A	1.64042	1.47073	1.82969	6.44852e-19
AL121832.2	1.11093	1.04797	1.17768	0.000409545
UBA6-AS1	1.76478	1.48799	2.09306	6.76609e-11
AC097641.1	0.00601555	0.00159628	0.0226694	4.21043e-14
OTUD6B-AS1	0.675934	0.623133	0.73321	3.80468e-21
AC019080.1	0.133152	0.0600366	0.295309	7.00396e-07
AL118505.1	0.816677	0.781607	0.85332	1.52155e-19
AC021242.3	1.04055	1.01766	1.06394	0.000459441
ZBTB20-AS4	0.20464	0.142971	0.29291	4.287e-18
NNT-AS1	0.737969	0.687258	0.792422	5.99723e-17
AC073896.2	1.383	1.27883	1.49564	4.81173e-16
AC012073.1	1.7955	1.53324	2.10262	3.73168e-13
AL136090.1	0.0220848	0.00521439	0.0935372	2.25282e-07
AC096992.2	0.41693	0.298248	0.582839	3.08044e-07
AC011008.1	0.171705	0.105792	0.278682	9.97861e-13
AF111167.2	0.263256	0.152244	0.455217	1.78395e-06
GLIDR	0.510855	0.375652	0.694719	1.85044e-05
AC073389.3	0.310975	0.228626	0.422985	9.92209e-14
AC011912.1	0.000119377	1.56224e-05	0.000912203	3.14155e-18
HEIH	1.07365	1.04761	1.10035	1.40706e-08
AC104596.1	0.204107	0.110158	0.378179	4.41258e-07
BAIAP2-DT	0.861686	0.833114	0.891238	5.03314e-18
AC009126.1	0.219274	0.122776	0.391614	2.92564e-07
AL049597.2	1.51961	1.35546	1.70363	7.24083e-13
AC138207.5	1.12814	1.09098	1.16658	1.73479e-12
AC104667.1	0.00691706	0.000944889	0.0506363	9.72994e-07
HCG25	2.76606	1.66684	4.59018	8.24765e-05
ANKRD34C-AS1	0.0848224	0.0206829	0.347864	0.000611478
AL137779.1	0.000731026	0.000112631	0.0047447	3.81638e-14
IBA57-DT	0.501994	0.362374	0.695408	3.40526e-05
ARHGEF26-AS1	0.73078	0.668053	0.799396	7.3966e-12
AC007387.1	1.50977	1.38735	1.64299	1.31331e-21
AC098487.1	1.2858	1.12976	1.46338	0.000139881
AC004877.1	0.180928	0.101891	0.321272	5.35341e-09
AC007344.1	1.08026	1.03642	1.12595	0.000259562
ARHGAP31-AS1	0.466709	0.359821	0.605349	9.33494e-09
LINC01637	3.04773	2.03851	4.55658	5.60736e-08
ZNF561-AS1	1.52445	1.32185	1.75812	6.83537e-09
RAMP2-AS1	0.73198	0.610833	0.877154	0.000725264
AC079089.1	0.177586	0.11231	0.280803	1.43622e-13
AC008875.1	1.53704	1.24433	1.8986	6.66319e-05
CARD8-AS1	1.31282	1.23188	1.39907	5.13765e-17
AC135178.6	4.78373	3.24177	7.05913	3.16416e-15
AL161785.1	1.16278	1.08386	1.24745	2.60174e-05
AC009403.1	2.11225	1.8135	2.4602	7.19952e-22
AC078785.1	0.105575	0.0418868	0.2661	1.87194e-06
LINC02294	0.340998	0.184629	0.629802	0.000588243
AL158212.3	0.512806	0.451146	0.582893	1.64896e-24
AC027644.3	1.1688	1.08848	1.25504	1.75492e-05
AC015961.1	0.0445062	0.0126704	0.156333	1.20372e-06
AC007938.1	0.372672	0.274819	0.505366	2.13084e-10
PRC1-AS1	0.0874186	0.0231141	0.330622	0.000329851
CRNDE	1.1775	1.14271	1.21335	1.29432e-26
AL118558.3	0.563644	0.471811	0.673351	2.64076e-10
AC061961.1	0.522031	0.392267	0.694721	8.27129e-06
AC005034.3	0.69216	0.623819	0.767988	4.00659e-12
AC016717.2	0.339525	0.229346	0.502634	6.79132e-08
SNHG3	1.097	1.04648	1.14995	0.00011867
MIR124-2HG	0.581705	0.478994	0.706442	4.60658e-08
AP001486.2	0.462559	0.402886	0.53107	7.38392e-28
MESTIT1	0.585629	0.464648	0.738111	5.84558e-06
AC073896.4	0.853795	0.825674	0.882873	2.23826e-20
LINC02058	0.501058	0.404473	0.620707	2.53374e-10
AL135999.3	0.0354896	0.0127231	0.0989946	1.78667e-10
AC105053.1	0.103939	0.0483177	0.223587	6.92349e-09
SNHG21	0.643887	0.510627	0.811925	0.000198454
ACAP2-IT1	0.363865	0.238012	0.556265	3.03851e-06
AL133367.1	0.579242	0.427475	0.784891	0.000427557
AC025211.1	0.517565	0.420279	0.637372	5.65981e-10
LINC00237	0.829999	0.774584	0.889377	1.25481e-07
AC067750.1	0.0540373	0.025045	0.116591	1.02711e-13
LINC02381	1.07698	1.0544	1.10004	6.89735e-12
AC090692.1	1.03792	1.0169	1.05937	0.000363112
AL136964.1	0.0563838	0.0270544	0.117509	1.65385e-14
AC010973.2	1.6031	1.40897	1.82398	7.72108e-13
AP002026.1	5.06325	2.12331	12.0739	0.000254013
INHBA-AS1	0.0623431	0.0224356	0.173236	1.02634e-07
AC005070.3	0.130706	0.0867725	0.196884	2.1336e-22
AC126407.1	0.608077	0.529869	0.697828	1.4209e-12
AC090186.1	0.00116172	0.000141072	0.00956672	3.33986e-10
AC022400.1	0.638001	0.494616	0.822953	0.000539671
VCAN-AS1	0.0171547	0.00500623	0.0587837	9.81071e-11
AC092111.1	0.763043	0.707086	0.823428	3.41254e-12
AL355574.1	0.704808	0.623379	0.796873	2.33913e-08
AC023644.1	2.40289	1.65663	3.48532	3.83112e-06
AL391834.2	0.646789	0.588267	0.711132	2.15579e-19
SNHG1	0.956108	0.935752	0.976906	4.35143e-05
FOXD3-AS1	1.12793	1.09309	1.16388	5.50049e-14
DDX11-AS1	2.4357	1.54194	3.8475	0.000135406
PCAT19	2.07779	1.63904	2.63398	1.51359e-09
AC003991.2	3.63348	2.05049	6.43854	9.87014e-06
AC021739.5	0.558314	0.464904	0.670492	4.39892e-10
AL162171.3	0.0294573	0.0119795	0.0724351	1.61259e-14
AL162231.2	1.40376	1.30976	1.50451	8.7421e-22
AL445493.3	0.00983828	0.00275309	0.0351575	1.14123e-12
AC027514.2	0.073476	0.0184459	0.292678	0.000213613
AC091563.1	0.658009	0.578597	0.74832	1.79147e-10
AL133243.3	0.0322866	0.0062882	0.165775	3.90565e-05
AC090578.1	0.0126463	0.00235145	0.0680132	3.55021e-07
AC016596.1	1.03556	1.02436	1.04689	3.08255e-10
IDH1-AS1	1.46084	1.20975	1.76405	8.19038e-05
LINC01616	0.19496	0.0788421	0.482097	0.000400921
LINC01586	0.027446	0.00546297	0.137889	1.26755e-05

## Sheet: Supplementary Table S5
Supplementary Table S5: The intersection of differential genes expression analysis and univariate cox regression
Intersection genes
LINC02207
AL023284.4
LBX2-AS1
UBE2E1-AS1
LINC01545
AL590666.2
LEF1-AS1
C2orf27A
AC007608.3
AC021739.2
LINC02542
AC010468.1
AC012558.1
AL021395.1
AC008567.2
RFPL1S
AC002456.1
GFOD1-AS1
AC000068.2
LINC02541
SNHG25
RNF157-AS1
PSMB8-AS1
AL355974.2
UNC5B-AS1
LINC02293
AP006545.1
LINC01918
AC068643.1
AP001469.3
AL391422.4
AP000553.2
LINC02285
AP003355.2
AC016700.2
AC021188.1
AC013391.3
GNAS-AS1
AC091057.4
LNCTAM34A
ANKRD34C-AS1
ARHGAP31-AS1
AC015961.1
CRNDE
AC061961.1
AC025211.1
LINC00237
AC090692.1
AC126407.1
VCAN-AS1
AC023644.1
SNHG1
FOXD3-AS1
AC021739.5
LINC01616

## Sheet: Supplementary Table S6
Supplementary Table S6: Group information of samples about the intersection genes in survival TCGA-LGG/GBM
SampleID	futime	fustat	LINC02207	AL023284.4	LBX2-AS1	UBE2E1-AS1	LINC01545	AL590666.2	LEF1-AS1	C2orf27A	AC007608.3	AC021739.2	LINC02542	AC010468.1	AC012558.1	AL021395.1	AC008567.2	RFPL1S	AC002456.1	GFOD1-AS1	AC000068.2	LINC02541	SNHG25	RNF157-AS1	PSMB8-AS1	AL355974.2	UNC5B-AS1	LINC02293	AP006545.1	LINC01918	AC068643.1	AP001469.3	AL391422.4	AP000553.2	LINC02285	AP003355.2	AC016700.2	AC021188.1	AC013391.3	GNAS-AS1	AC091057.4	LNCTAM34A	ANKRD34C-AS1	ARHGAP31-AS1	AC015961.1	CRNDE	AC061961.1	AC025211.1	LINC00237
TCGA-HT-8010	0.136986	0	0.0634654	9.73668	0.231387	0.491571	0.500088	3.70729	0.055438	2.27452	0.0882621	6.60633	0.0606859	0.142467	0.160398	1.31116	0.253475	6.93383	0.620848	0.150253	0.93984	0.130518	0.777566	2.62201	2.07104	3.46051	0.141114	0.253415	0.0547572	0.329593	1.73334	1.38749	1.85491	0.309357	0.335027	2.01666	0	0.921278	1.99855	0.0318282	0.0226848	0.28698	0.312515	1.19913	0.438401	0.7538	2.65585	0.534947	0.987134
TCGA-DU-A5TS	1.26027	0	0	13.6109	0.571167	1.04168	0.666468	5.98062	0.0738822	9.67235	0.475308	24.9317	0	0.588971	2.36157	0.363094	0.501883	0.638092	2.54902	0	2.03707	0.198789	5.19269	1.69726	1.46684	1.48415	0	2.4346	0.2224	0.577297	1.13582	2.06877	1.44011	0.647869	0.241709	0.0579537	0.487034	2.39568	9.79287	0.0831034	0.0691017	0.205692	0	0.771137	0.0238473	2.52132	0	0.81477	2.18955
TCGA-DU-7010	1.24932	1	0.0991822	2.95608	0.217644	1.18421	0.186501	6.48864	0.0265819	9.96491	0.550839	4.8227	0.241407	0.242884	0.546908	0.450877	0.367315	0.761705	2.09389	0	1.38659	0.0667537	1.27464	1.80047	3.41456	4.60044	0.0200481	2.14355	0.140029	0.856904	1.92423	1.18273	6.222	0.560369	0.315647	0.194609	0.817733	2.22188	3.76741	0.116276	0.212707	0.143899	0.0459301	2.36234	0.160159	4.85067	0.492154	1.026	2.11589
TCGA-HT-8109	0.328767	0	0.0306931	5.5044	0.270111	0.537484	0.302315	5.66518	0.0268109	2.42564	0.40246	3.90401	0.215225	0.45277	1.47386	2.11128	0.269687	9.35599	0.339417	0.581319	0.909049	0.0757449	0.231412	3.13491	2.3659	5.43759	0.159239	0.773048	0.141235	0.733227	1.81301	1.79408	0.699015	0.374027	0.272885	2.7296	0.206194	1.26057	4.53996	0.0791624	0.0219416	0.195937	0.375239	2.03617	0.530048	1.17943	3.01559	1.46603	2.19695
TCGA-FG-A4MY	0.805479	0	0.0380824	22.7297	0.77561	0.923377	0.225059	8.60864	0.0561357	5.6926	0.646889	2.82561	0.327731	0.256462	0.240617	0.0938753	0.0456293	0.224341	0.971844	0	1.10621	0.140971	3.76852	1.80934	2.19395	22.1966	0	2.3862	0.328571	1.09763	1.0159	3.16812	2.07069	0.208834	0.0952263	0.011416	0.575631	4.48992	18.8108	0.106406	0.20418	0.243109	0.0387982	1.2472	0.0563706	0.558746	0	0.561742	2.79488
TCGA-HT-8019	2.75068	0	0.0103188	9.88881	0.108971	0.0416995	0.0304908	1.17699	0.0473215	1.09995	0.0492015	0.370192	0.0394675	0.218399	0.0782369	6.72246	0.0494546	13.337	0.447661	0.39087	0.21158	0	0.583493	0.831306	0.922883	1.82807	0.458872	0.0570497	0.0356117	0.128611	0.393239	0.861992	0.534633	0.264065	0.10321	7.6342	0.207963	0.482249	0.401072	0.0133069	0.0442595	0.115277	0.946144	0.181968	1.35176	0.0648845	3.82999	0.0434883	0.299179
TCGA-06-0686	0.780822	0	0.192255	3.23235	1.22232	1.1099	0	2.73403	0.170936	6.44427	0.286469	2.91117	0.105049	4.2805	0.555305	0.386872	0.131631	1.14289	3.57455	0	0.938585	0.203336	3.88264	0.813194	2.65556	10.1531	0.244271	1.82215	0.284357	0.898586	0.418666	1.36522	4.36284	0.803255	0.274708	0.378727	5.81201	1.28358	2.63913	0.200704	0.176705	0.788984	0.0559623	1.31462	0.0609815	3.60751	0	0.231501	4.75298
TCGA-19-2625	0.339726	1	0.0708757	5.80916	3.51073	0.572836	0.104715	4.31164	0.189603	0.369073	0.0352027	2.29229	0.496992	1.54556	0.119418	0.0166393	0.0566141	0.0947572	11.003	0.055932	0.403683	0.495574	2.73866	1.96838	6.26278	81.1977	0.157591	0.217696	0.0815343	0.202442	0.180067	0.978627	7.99676	1.20917	0.354454	0.0354108	2.26166	0.727721	1.19885	0.1371	0.202668	0.980316	0	1.19035	0.026228	5.66987	0.0429848	0.298704	0.599359
TCGA-28-2514	0.438356	0	0.287973	1.10516	1.06723	0.379479	0.147987	3.27173	0.344513	3.25993	0.171637	1.93965	0.383111	1.37319	0.664516	0.449731	0.120014	1.28056	1.27807	0	0.299514	0	2.76119	1.70701	5.41743	42.2187	0.0278392	0.253817	0.151236	0.955832	0.357861	1.14965	2.95128	0.411956	0.125232	1.14851	1.51403	3.80348	4.27172	0.247577	0.241666	0.519534	0.140315	1.38786	0.148266	8.63398	0.546732	0.369374	2.33692
TCGA-06-2558	1.0411	1	0.202655	0.8518	0.66606	1.55016	0.171092	3.96265	0.14225	4.10588	0.232945	2.99784	0.553655	2.95233	0.512176	0.805405	0.242815	2.65254	2.6597	0.20562	0.346275	0.607283	8.4309	1.16617	4.12883	18.6521	0.128743	1.04039	0.424631	1.01485	0.52406	1.27917	2.0769	0.846707	0.458483	0.251679	2.188	2.30627	1.87543	0.174227	0.124176	0.438934	0.073737	1.2034	0.0964205	4.60162	0.474067	0.549054	5.79701
TCGA-06-0882	0.452055	0	0.203537	3.31509	1.17068	0.668296	0.150357	1.1608	0.0916742	1.13781	0.0265369	4.37704	1.19206	1.98261	1.25386	0.367337	0.0609679	1.49877	5.45386	0.0602334	0.0434728	0.502291	2.73347	4.48476	6.37541	39.1836	0.593984	0.0703311	0.0439022	0.356744	0.509027	0.843108	6.36645	0.418552	0.699806	0.419474	2.05102	1.62142	4.69721	0.28435	0.0545634	3.53255	0.0907209	0.544803	0.103565	0.586593	0.138871	0.0536125	1.8672
TCGA-FG-7637	3.33973	0	0.144854	0.8263	0.312189	0.794438	0.366881	23.947	0.0101678	4.95051	0.185005	5.73664	0.0593616	0.656973	1.28133	0.204042	0.34712	4.53119	0.818534	0.0979823	0.883971	0.102135	0.175522	1.33227	1.30888	7.03883	0	1.43011	0.357082	4.57808	4.77109	2.82156	1.3785	0.189129	0.0172482	0.0310165	0.104263	2.76946	8.98153	0.0177906	0.110949	0.132102	0	2.73691	0.245048	0.0650603	0.301205	2.44194	9.4028
TCGA-HT-7874	3.09589	0	0.0383049	7.68793	0.173365	0.406338	0.141484	3.33647	0.0156844	4.0304	0.0941757	2.26432	0.054941	0.0921288	0.290428	3.39926	0.160636	13.6015	0.610952	0.906858	0.752692	0	0.433204	2.50568	1.52776	1.35722	0.212926	0.176481	0.0330491	0.596783	0.164224	1.21647	0.877823	0.175045	0.159638	6.1777	0	0.773035	0.920187	0.0288151	0	0.0764155	0.819523	0.651368	0.864675	0.0802872	7.70116	0.6861	2.22988
TCGA-DB-5280	3.04658	0	0.0194448	0.572113	0.513364	0.825078	0.890585	14.4569	0.0764339	5.81325	0.437502	13.603	0.130152	0.916641	0.835438	0.232815	0.442665	0.255904	0.570654	0.18414	0.83063	0.0959723	0.824654	5.02759	1.60591	0.585622	0	0.250844	0.301981	1.25722	3.83479	1.9331	1.32299	0.710865	0.0810371	0.0408029	0.685802	1.1566	9.28982	0.0961232	0.0208507	0.139647	0.0198102	1.15117	0.1655	0.665685	1.06136	1.18827	2.89816
TCGA-HT-7858	4.21918	0	0.177645	5.22675	0.644879	0.695452	0.459305	17.3845	0.0363692	8.29828	0.906594	12.8186	0.212331	0.341809	1.26272	0.258051	0.186243	0.464798	1.47335	0.0525711	0.720909	0.164398	1.19287	4.32709	3.03268	6.84506	0.0246868	0.838918	0.689714	1.41843	3.70228	1.96995	1.09362	0.527667	0.684818	0.0199698	0.671292	1.81612	7.94762	0.0715898	0.0952447	0.230352	0	1.53838	0.0739559	0.868801	0.363617	1.12302	4.1949
TCGA-HT-7695	1.21096	0	0.0303757	3.51107	0.200488	0.767201	0.246831	4.39393	0.00995011	4.95929	0.22178	4.82954	0.145227	0.175339	1.30508	2.59932	0.127383	8.47304	0.581379	0.287654	0.674736	0.0749617	0.429412	2.87068	1.93352	3.22881	0.0675397	0.363867	0.183454	1.62087	0.795843	2.20718	1.33601	0.111048	0.126592	2.63612	0.306093	1.79065	6.27218	0.0489649	0	0.109075	0.820084	0.937411	0.354083	0.0636674	5.99646	1.08815	1.87149
TCGA-HT-7480	6.26575	0	0.0268301	2.36822	0.283338	0.668615	0.422826	24.1859	0.0351548	11.4072	0.554363	7.75869	0.410481	0.275329	2.55412	1.03301	0.278608	3.05123	0.502106	0.254078	1.31421	0.198635	0.708006	6.23201	2.43564	1.99635	0.0596562	1.20317	0.478406	1.43516	2.13015	3.15509	1.44612	0.326953	0.104361	0.965147	0.450608	2.96378	4.63483	0.0307552	0.0191801	0.114185	0.246009	2.36569	0.364051	0.106223	1.59465	3.42994	6.23943
TCGA-P5-A5F0	0.342466	0	0.0271661	3.7681	0.266394	0.274454	0.280954	23.099	0.0177975	6.56553	0.862197	9.94532	0.155858	0.313624	2.54033	2.92736	0.195298	7.56583	0.762591	0.578834	0.97479	0.0670409	1.22892	5.21889	1.65261	0.304807	0.241613	3.02891	0.257824	1.86226	0.41411	2.3725	1.10591	0.148971	0.0226432	1.41699	0.136875	3.6357	8.3445	0.093421	0.0582607	0.0216777	0.678078	0.992345	0.562967	0.0854102	2.52079	2.28982	6.33807
TCGA-19-1390	2.11507	1	0.0808338	1.69881	0.487796	0.559989	0.136489	5.98713	0.211829	10.6046	0.196155	1.73244	0.485846	1.35536	0.554512	0	0.332067	0.344475	3.38895	0.328066	1.0655	0.0569952	2.54664	1.78111	3.28447	10.8972	0.102704	2.57504	0.518087	3.45428	0.440072	0.8929	9.46111	0.88654	0.134752	0.0138467	1.16365	1.88889	2.38133	0.00992779	0.817255	0.202724	0	2.0073	0.042733	3.62253	0.210104	0.38934	6.18352
TCGA-32-1980	0.0986301	1	0.291887	5.12081	0.93814	0.230782	0.112499	0.815891	0.124712	1.60158	0.0680753	1.55211	0.776636	2.34417	0.25659	2.53842	0.0304113	5.26821	3.9511	0.24036	0.130108	0.281866	1.43524	1.80012	6.14549	17.6416	1.26979	0.0467757	0.131393	0.177947	0.241816	0.385504	1.8931	0.231975	0.846229	1.85651	3.19709	1.13229	0.90432	0.174568	0.0544334	1.23547	0.310302	0.447593	0.300563	1.58712	0.554162	0.160454	0.482936
TCGA-06-0168	1.63836	1	0.20795	2.18514	1.09802	0.735308	0.307234	1.83287	0.0851472	1.3058	0.0929565	1.35642	0.397685	5.90175	0.262779	0.512607	0	0.612509	0.928685	0	0.355323	0.256591	2.05781	2.21941	5.90627	39.9104	0	0.0958081	0.358833	0.242986	0.792478	1.25619	3.96634	0.190056	0.953305	0.561036	8.90585	1.32526	0.954198	0.178779	0.111493	0.414844	0	0.261937	0.0384766	1.92506	0.189177	0	0.894963
TCGA-06-5412	0.378082	1	2.02215	0.614422	1.26806	0.861481	0.251967	0.808422	0.674362	1.7239	0.0290419	1.94673	2.37621	3.28143	1.6625	0.0686362	0.0583826	0.345063	15.8232	0.230717	0.374664	0.480992	2.68644	2.26472	8.10737	26.4582	0.433369	0.269395	0.0420406	0.72119	0.278538	0.378449	4.71628	0.222669	1.82763	0.102247	5.03288	10.998	0.420868	0.214692	0.0261248	2.76064	0	0.429636	0.00901577	6.11082	0	0.0513391	1.26927
TCGA-DU-6542	0.643836	0	0.0870412	0.993028	0.365802	0.351745	0.367424	10.0572	0.0203657	6.60453	0.600305	5.61671	0.261578	0.239253	1.19419	0.245213	0.208581	1.25928	1.14236	0.176629	0.637401	0.092058	0.843754	2.50866	3.38641	1.85043	0.0829433	0.756214	0.364762	1.6273	4.09894	1.4422	2.90975	0.363665	0.787683	0.544214	0.250602	4.72825	8.67263	0.144317	0.0266671	0.0396893	0.101345	1.15904	0.22087	0.191126	0.995448	0.524048	5.68947
TCGA-DU-6404	11.1452	1	0.115607	0.188493	2.55193	0.290183	0.115991	1.81133	0.77909	0.315779	0.341611	3.11073	0.0620424	0.226022	0.509378	0.520735	0.120787	3.39787	0.535352	0.587543	0.450532	0.0674547	1.94592	1.77436	2.74952	0.183443	0.111134	0	0.169362	0.581696	0.608907	1.30252	4.07533	0.620238	0.121606	0.0961132	0.348947	4.5881	0.0821881	0.191774	0.233779	1.12643	0	0.605233	0.024872	7.4451	1.02457	0.0613646	0.182509
TCGA-06-2567	0.364384	1	0.0740725	1.71238	2.51434	1.87085	0.0729586	4.55732	0.169847	1.32355	0.0551858	5.0128	0.873551	1.35398	0.0624019	0.165203	0.0591677	0.479682	1.10267	0.0584548	0.421891	0.883521	1.95466	2.68621	10.2755	19.1591	0.137249	0.182012	0.191727	0.0769356	1.88189	0.272738	3.84485	1.8053	0.535082	0.0962208	1.11963	3.09463	1.75943	0.0742953	0.47657	0.847209	0	1.71055	0.073096	1.77682	1.07817	0.520295	0.346753
TCGA-06-5411	0.69589	1	0.294564	2.76195	0.658039	0.77832	0.234339	2.49055	0.181846	4.49756	0.476053	2.53106	0.238331	4.07642	0.171799	2.0826	0.0271491	3.84255	3.23814	0.214576	0.0774339	0.279589	1.34534	1.30278	4.20826	20.4993	0.579385	1.06483	0.195497	0.917849	0.172701	0.531869	3.97995	0.579854	1.03875	1.41962	3.42496	0.866423	2.43417	0.160712	0.121486	1.31991	0.438608	0.599368	0.528257	3.65694	0.90698	0.334232	9.0948
TCGA-DU-8162	1.21644	1	0.0474966	9.06357	0.193469	0.076776	0.112278	1.59573	0.0404518	0.919486	0.025478	1.00689	0.0544997	0.127944	0.264087	3.14448	0.0910544	8.76068	0.460593	0.314851	0.194777	0.0937703	0.322293	1.1185	1.81399	7.81987	1.03496	0.0350127	0.0327836	0.236796	0.488714	0.714839	2.0336	0	0.190027	3.3488	0.191448	0.645748	0.851259	0.0490006	0.101862	0.45481	0.822617	0.0717929	0.527293	1.04862	5.39245	0.0800693	0.41313
TCGA-HT-A5RC	0.443836	1	0.106607	1.0082	0.36187	0.780847	0.118129	2.95707	0.0960327	0.775558	0.0675109	3.71592	0.433236	0.102562	0.437825	0	0.159666	0.173706	6.73336	0	0.364317	0.526172	0.753533	2.02784	3.60769	36.2148	0.0888892	0.14735	0.114974	0.186852	0.787146	0.597995	4.07432	0.14615	0.311002	0	0.134284	2.49114	2.01425	0.166119	0.542996	2.04165	0	1.0407	0.0591758	6.44275	0.0969826	0.449292	0.458809
TCGA-HT-7467	0.00821918	0	0.0401781	11.0108	0.248518	0.259784	0.142466	6.74928	0.0315866	3.87427	0.146076	8.16362	0.399552	0.200999	1.74655	1.1036	0.0577683	5.61601	0.451143	0.152193	0.521756	0.0793218	0.636143	2.50648	2.09778	3.2268	0.0714681	0.118471	0.0554643	0.876352	0.719641	1.4202	1.15294	0.293767	0.147351	1.83554	0	1.34855	2.55937	0.0379961	0.189566	0.141068	0.409332	0.607307	0.344941	0.0785991	2.77787	1.86263	2.54824
TCGA-HT-7605	0.380822	0	0	9.89641	0.292954	0.408712	0.239081	3.75868	0.0132518	2.91459	0.462951	8.73449	0.108313	0.140113	0.63391	2.43897	0.0581666	7.68298	0.536845	0.114932	1.74196	0.0599016	0.457522	1.98335	2.67942	3.81286	0.0899512	0.253487	0.181502	0.49162	0.493347	2.22878	1.25302	0.118317	0.148367	2.07134	0.0815327	1.59848	3.99219	0.0243461	0.0520564	0.245343	0.354453	1.01916	0.526968	0.084794	2.23762	1.36398	2.16994
TCGA-32-1970	1.27945	1	0.133077	2.2374	0.843212	0.968006	0.117968	5.90609	0.170008	0.913096	0.115009	3.71086	0.458095	1.25467	0.470861	0.168707	0.191339	0.530415	5.3318	0.126022	0.682164	0.197046	2.10702	2.50157	7.90252	42.4681	0.0295894	0.613121	0.160744	0.290263	0.988931	1.45161	3.54597	0.778407	0.310579	0.478711	1.47511	1.38522	1.40806	0.137291	0.171239	0.233621	0.0813468	0.938704	0.0295476	6.33169	0.193701	0.22434	0.952539
TCGA-28-2499	1.21096	0	0.221592	0.328729	0.678436	2.31772	0.192582	1.56789	0.0982053	1.57314	0.031076	1.29661	0.12464	3.03474	0.131773	0.0367218	0.0312359	0.0522806	2.32849	0	0.17818	0.0643352	3.24314	3.31191	13.4014	11.146	0.173896	0.048044	0.0899704	0.0609239	0.397396	1.47584	3.64395	0.476529	0.412857	0.00781493	1.57621	3.93201	0.323686	0.207317	0.0559093	1.35218	0.0132798	0.952294	0	9.7627	0	0.32961	0.342497
TCGA-DU-7292	0.663014	1	0.0277601	4.58947	2.35924	0.673093	0	0.921138	0.184898	0.765296	0.0413639	2.56522	0.106177	0.0890226	0.491113	2.97834	0.0665227	6.84982	3.28236	0.52577	0.537581	0	0.627898	2.6442	2.38586	8.51357	0.30862	0.0682124	0.111772	0.879409	0.899226	0.804933	3.45613	0.202972	0.13883	3.21217	0	3.40069	1.14892	0.0954638	0.0396898	0.546409	0.773037	0.699341	0.636914	1.40291	4.88244	0.116994	0.243137
TCGA-HT-7680	0.0630137	0	0.230769	3.15241	0.239351	0.91314	0.625072	0.677999	0.0157485	1.06032	0.00573095	0.470396	0.643599	0.129508	0.0729038	0.0203164	0.092167	0.279602	1.71766	0.136585	0.0657191	0.118645	0.380603	1.39038	3.40116	22.5766	0.641388	0.0354405	0.0497763	0.0898834	6.68741	0.50451	3.66799	0.0703041	0.785423	0.00576483	0.193787	0.408524	0.71632	0.115732	0	5.5551	0	1.16272	0.0142329	8.7199	1.60951	0.162095	0.261361
TCGA-HT-7690	0.00821918	0	0.366832	2.62118	0.588005	0.574436	0.460677	6.01004	0.0630853	8.82631	0.858157	7.19329	0.157845	0.370558	0.857573	0.949473	0.175811	2.22995	3.60412	0.0868463	0.532783	0.135791	1.50388	2.55746	10.0568	1.16978	0.101955	0.253514	0.316498	1.40021	1.48534	2.4629	4.86641	0.368794	0.963138	0.907216	0.55448	0.915642	11.5451	0.118265	0.0196678	0.263449	0.224236	2.88792	0.156111	0.442106	1.03452	0.541101	4.6864
TCGA-16-0846	0.326027	1	0.219219	4.1157	2.34813	0.885895	0.129554	1.30329	0.110108	3.7962	0.252607	2.28789	0.251542	1.40601	0.36936	0.56612	0.105065	1.71821	4.51279	0.138399	0.849046	0.649192	3.05772	0.875495	10.9866	9.97677	0.259963	0.888803	0.0504373	0.842463	0.417713	1.84641	3.10372	0.64114	0.584709	0.534487	1.03089	0.993479	1.43589	0.175903	0.188056	0.606425	0	0.883623	0.118981	5.23812	0	0.677523	2.48942
TCGA-06-0238	1.10685	1	0.196047	1.88349	0.67603	1.49962	0.124135	1.39398	0.522923	5.28455	0.358889	2.30636	0.883743	5.03852	0.176955	0.650929	0.0335568	4.11059	3.25196	0.0663049	0.909242	0.241904	3.95921	0.742452	8.40587	18.722	0.342497	0.98066	0.265802	2.05079	0.480289	1.43081	1.21188	1.33103	1.23722	0.117538	4.51553	0.535457	2.97844	0.204662	0.210222	0.58106	0.0855991	1.19944	0.228009	5.12664	0.356696	0.767217	10.848
TCGA-14-0781	0.0794521	1	0.925621	1.53813	1.62375	0.434948	0.159018	1.58481	0.578203	1.87921	0.0160374	4.05436	0.452833	2.60937	0.516833	0.0227412	0.0773757	0.0593571	6.61947	0.0509623	0.294252	1.03589	1.03464	4.73568	4.51822	34.4618	0.52649	0.0595058	0.0742897	0.201223	0.0410169	0.326947	5.00047	0.0786953	0.430613	0	2.92837	0.960295	0.987745	0.148051	0.138495	3.34954	0	0.488062	0	3.12822	0	0.362884	0.88742
TCGA-06-0171	1.09315	1	0.922561	3.23961	2.91575	0.165173	0.138029	1.69531	0.0459041	1.05167	0.0556824	1.16165	1.60798	0.808912	0.0295142	0.0328993	0.0279845	0.802111	0.447024	0.0552946	0.119725	0.69166	0.528282	2.13893	9.29652	12.1374	0.207726	0.0215215	0.120908	0.163746	0	0.435363	2.879	0.34154	2.47237	0.0560116	1.52982	0.57058	0.655636	0.0451792	0.0500895	1.93829	0	0.617811	0.0518582	1.02804	0.0849898	0	0.211617
TCGA-41-4097	0.0164384	1	0.213316	2.85285	1.00933	0.90122	0	3.09673	0.686049	1.62759	0.0173373	1.39142	0.852979	1.79102	0.0980216	0.355109	0.0464706	0.495845	7.02732	0	0.198813	0.239284	5.70218	4.19282	4.5938	11.5892	1.46603	0.0714765	0.200778	0.302128	0.406463	0.508748	2.11991	0.496263	0.355601	0.511567	2.14956	2.47173	1.7378	0.133376	0.166356	1.79504	0.0592704	0.635099	0.416223	7.31634	0.0705665	0	0.351409
TCGA-26-5136	0.10137	0	0.14467	1.82423	6.54761	1.46157	0.213741	6.30057	0.154015	2.12708	0.538911	5.60294	0.484168	6.81983	0.274221	0.152836	0.260008	0.335455	3.87649	0	1.11238	0.178509	3.68127	2.0421	27.2473	9.52569	0.0804174	0.199959	0.374457	0.56348	0.275661	3.19607	3.9743	3.04109	0.783793	0.0650516	8.01803	5.45502	13.3938	0.279845	1.86156	0.865814	0.0368471	0.820026	0.0535359	12.0533	0	1.21941	1.31078
TCGA-HT-7692	0.246575	0	0.0504846	6.91764	0.533141	0.652848	0.298353	14.3856	0.0595338	5.10934	1.20359	50.8278	0.212404	0.233131	2.32216	0.33423	0.217761	2.08054	1.26258	0	3.20898	0.0249174	1.31318	4.61641	2.48133	1.22829	0.0224503	2.45622	0.505267	1.35285	1.9624	4.03606	1.37971	1.32885	0.100991	0.090803	0	2.03767	19.6224	0.0737846	0.281502	0.193369	0.0102867	1.01746	0.0896744	0.0634895	0.0734832	2.80852	5.36093
TCGA-HT-8558	0.142466	0	0	15.5688	0.110581	0.138231	0.115514	0.506708	0.0128055	0.934017	0.0232999	0.366554	0	0.112828	0.0493999	5.02476	0	18.3278	0.274346	0.509028	0.0333987	0	0.331584	0.51144	0.755964	1.44284	0.325956	0.018011	0.0674572	0.182716	0.130356	0.546524	0.38951	0	0.146628	6.1934	0.0984832	0.394465	0.580348	0.0336087	0.0209596	0	1.28443	0.0738624	0.802889	0.0887662	6.04578	0.0411887	0.274504
TCGA-P5-A5F6	0.106849	0	0.0469034	1.11715	0.377388	0	0.0923962	0	0.0153641	0.20114	0	0.0764857	0.0298995	0.12033	0	0	0	0.838712	0	0	0.320575	0	1.32612	1.06577	0.592075	0.0738614	0.0695259	0	0.053957	0	0	0.118731	0.48959	0	0.078189	0	0	0	0	0	0	1.17273	0	0.0787737	0.0115713	1.39818	0.0568921	0	0.0141656
TCGA-DH-5142	2.52603	0	0.167774	1.22233	0.320607	0.949198	0.165251	5.63669	0.0512937	4.30318	0.20666	13.4424	0.705877	0.430422	1.63955	0.417512	0.589666	0.400946	2.1693	0.10592	0.420457	0.579651	0.822215	3.49653	5.63261	1.74374	0	0.742062	0.135103	0.836444	2.94112	0.826243	3.66812	0.204451	0.727177	0.0134117	0.45084	3.70663	7.35433	0.0625036	0.0239874	0.0892526	0.0227904	3.18406	0.0413907	0.351655	0.0814017	1.41416	4.35769
TCGA-DB-5273	6.83014	0	0.0910912	1.99946	0.366463	0.940729	0.328979	1.61625	0.0696234	4.39619	0.141763	13.2203	0.232271	0.584232	1.04877	0.320778	0.315302	0.192825	0.852353	0.0479235	0.138353	0.549503	0.343394	3.28247	3.08263	5.12821	0.0225044	0.391703	0.13972	0.709591	1.27285	0.691765	2.11488	0.111004	0.371191	0.00606811	0.509955	1.18254	3.62797	0.0609101	0	0.0646116	0	1.65735	0.0599269	0.41014	0.0736602	0.767804	2.37513
TCGA-06-5413	0.734247	0	0.669806	0.156408	0.795297	0.701756	0.183259	1.62061	0.528203	3.69307	0.162644	4.26789	0.308375	5.51313	0.43888	0.375649	0.178343	0.127484	3.6402	0	0.423887	0.0612207	2.31461	1.62277	8.83493	51.318	0.137898	0.640054	0.192634	1.00489	0.472698	1.07042	1.91386	0.408114	1.26132	0.00743661	3.49979	1.37019	3.22748	0.266596	0.266014	2.57345	0	0.781202	0.0367209	7.08023	0	0.575032	7.91191
TCGA-12-0821	0.884932	1	0.130628	1.09811	0.758722	2.42827	0.231595	1.35454	0.543428	1.46448	0.233571	2.6201	0.324759	2.61397	0.462197	0.266804	0.031303	0.9267	3.76693	0	0.312485	0.19342	13.4436	2.0058	4.53638	18.0663	0.0871347	0.457398	0.0450818	0.244219	0.497812	1.21748	7.90599	0.191021	0.152432	0.117476	1.9745	1.05449	6.75559	0.213377	0.42022	0.291864	0	1.25051	0.0773437	13.9545	0	1.43138	0.390574
TCGA-12-5299	0.268493	1	0.211442	1.23435	0.549369	0.688317	0.104131	1.8271	0.138523	1.66236	0.0210039	1.68568	0.404363	2.98347	0.207815	0.0579127	0.140746	0.232627	11.9609	0	0.521862	0.202922	1.19563	1.83607	9.10517	9.44799	0.287305	0.0432963	0.101349	0.494132	0.761018	0.397377	5.84541	0.171776	0.587462	0.0704267	3.6695	1.39742	1.83898	0.131286	0.100769	1.25605	0.023935	1.03575	0	5.4659	0	0.495064	0.979171
TCGA-06-2561	0.772603	0	0.252967	1.68873	0.673474	0.481069	0.17588	2.46881	0.155979	1.24891	0.0842555	5.33842	0.597606	1.57474	0.225646	0.167685	0	1.0258	5.848	0.0704578	0.406817	0.183611	6.56322	5.16407	3.99259	28.1723	0.628639	0.548464	0.0513545	0.62595	0.425309	0.636936	3.45669	0.3808	0.471313	0.508522	2.24923	1.10638	2.89187	0.153516	0.319127	1.49614	0.0909604	1.27456	0.143171	7.39187	0.108296	0.438992	2.38639
TCGA-14-0871	2.40822	1	0	0.343481	1.97255	0.165118	0.24147	0.169475	0.107074	2.10265	0	0.399778	0	11.321	0	0.0575547	0.195826	0.594068	3.9623	0	0	0	7.85559	0.618959	1.11935	4.43971	0.1817	0	0.141012	2.41901	0.311423	3.21578	1.25624	0	0.408681	0.0489939	12.3521	2.43036	0.705835	0.0351277	0.35051	0.260837	0	0.617606	0.120962	0.970602	0	0	0.592332
TCGA-14-2554	1.45753	1	0.43075	1.18978	0.649845	2.78515	0.181831	0.969893	0.382986	1.09325	0.051347	3.2713	0.635479	4.94919	0.311042	0.0520076	0.0589842	0.222129	7.60054	0	0.126175	0.303718	7.09847	1.30504	5.37467	19.027	0.273647	0	0.106185	0.191743	1.665	0.594764	3.39848	0.269956	1.55923	0.103301	8.9293	1.93468	3.20232	0.201033	0.158364	1.15884	0.0125384	0.992144	0	9.26068	0.0895686	0.726154	1.33811
TCGA-HT-8110	0.391781	0	0.463144	3.22974	1.46889	0.70186	0.653166	2.33577	0.47927	0.554572	0.125474	5.38975	0.744811	0.364558	0.319232	0.259472	0.0504478	1.07129	4.7814	0	0.431658	0.285739	1.1309	2.07289	12.6285	21.8553	0.234043	0.0775938	0.0544903	0.623173	0.641818	0.748497	3.64379	0.423292	0.982635	0.214567	0.530349	1.29692	2.05699	0.149316	0.27089	1.54549	0.0107238	2.22746	0.0934852	12.2373	0.191515	0.709786	1.40195
TCGA-HT-A5R5	0.0109589	0	0.321587	6.22956	0.27422	0.282516	0.371838	2.08779	0.0595409	3.90599	0.333342	5.13013	0.347612	0.376642	0.318035	0.738567	0.201034	1.92774	1.60566	0.132408	0.382257	0.448566	1.34409	2.0603	4.8894	2.87339	0.155444	0.438049	0.144762	0.239621	2.18465	0.723971	2.65095	0.0511157	0.396242	0.813134	0.140896	1.81184	1.41902	0.0841445	0	0.0669434	0.199428	9.4048	0.279404	0.263757	1.27198	0.648197	1.49488
TCGA-06-0190	0.868493	1	0.924422	0.835428	2.67527	0.242435	0.145231	1.76279	0.304718	1.64054	0.0684926	1.48864	0.608183	2.03178	0.018268	0.0300351	0.0831368	0.0960304	5.63681	0.0615954	0.190191	0.399552	2.28462	0.80678	4.49354	25.1889	0.443547	0.0879102	0.142179	0.122747	0.0413189	0.351785	4.95922	0.388434	0.927762	0.0121329	4.12946	0.726254	0.63368	0.127694	0.221658	2.21479	0	0.575408	0.00534967	1.99721	0	0.121852	0.53505
TCGA-28-5208	1.29589	0	0.226415	0.422964	1.76482	1.44871	0.22301	0.834768	0.325508	1.57202	0.12745	2.52298	0.553275	4.5985	0.826548	0.0177182	0.0602853	0.255407	2.3433	0	0.343888	0.155209	1.06692	2.18263	4.53039	42.0875	0.16781	0.301356	0.151937	0.156778	0.93475	0.972613	5.14213	0.18394	2.13882	0.0226242	4.30962	1.92391	1.72475	0.394714	0.21581	1.04388	0	0.760522	0.00930959	2.63648	0	0.47711	0.54705
TCGA-06-0141	0.857534	1	1.98543	2.94536	1.89408	0.849535	0.0345101	1.11416	0.332833	1.81734	0.0904918	1.54265	0.692386	1.95504	0.324684	0.0904809	0.0559737	0.550401	16.2731	0.0552994	0.0798234	0.230573	6.53806	3.24084	7.30235	35.8636	0.467424	0.38742	0.020153	0.418499	0.133523	0.354771	2.63322	0.768533	2.18054	0.147043	2.94221	1.26531	0.983539	0.0753051	0.576079	1.64023	0	0.323643	0.0518627	9.35105	0	0.0492209	1.82007
TCGA-HT-7608	1.83836	0	0.0655067	4.28741	0.218829	0.85089	0.276521	2.11543	0.0306542	2.40214	0.0334656	5.08168	0.518999	0.162054	1.60827	0.197728	0.112126	1.04391	1.17019	0.0443101	0.959409	0.0923764	0.740839	7.33292	2.57875	16.7557	0.0416151	0.155215	0.0645925	0.495711	2.99568	1.25983	2.2538	0.0342115	0.327603	0.269308	0	1.45121	0.858812	0.0442495	0.0200695	0.328569	0.0667379	1.69742	0.138521	0.333448	0.54485	1.53814	1.11074
TCGA-76-4927	1.46575	1	0.120476	2.44753	3.49878	0.933148	0.0593323	1.70733	0.177589	2.41103	0.161564	4.38763	0.652799	4.32712	0.811955	0.0707096	0.048117	0.281873	5.38036	0	0.68619	0.247761	2.27085	2.29512	3.349	15.9602	0.22323	0.185022	0.138594	0.594381	0.306082	0.693122	7.99122	0.660658	0.602509	0.0361153	4.65378	1.15169	1.14899	0.163995	0.17225	1.60227	0	1.16345	0	3.45108	0	0.507744	1.74652
TCGA-DB-A64V	1.2274	0	0.212603	23.9787	0.917676	1.00235	0.174505	4.85005	0.0619041	4.20407	0.376627	10.0541	0.158116	0.318168	0.477617	0.390979	0.113216	1.82683	2.14007	0	0.928368	0.349778	3.13909	2.67572	8.06076	9.8626	0.472719	0	0.407626	0.552052	0.337588	1.70425	0.961656	0.215899	0.61038	0.0920578	0.476086	2.65965	4.93514	0.0710809	0.151984	0.772854	0.0240666	0.743884	0.236026	0.280573	0.04298	1.44358	1.55174
TCGA-CS-6188	1.9863	0	0.0545392	3.4386	0.567731	0.639161	0.161157	1.35729	0.0607421	1.83099	0.0292558	1.29849	0.292044	0.188891	0.0827032	0.0307296	0.0522779	0.396481	2.47743	0.103296	0.149106	0.134593	1.41865	2.33586	3.6386	23.0475	0.0727601	0.0804086	0.0941116	0.509826	0.18706	0.670222	4.34112	0.159508	0.45459	0.137334	0.219835	1.11225	1.09525	0.0750216	0.187145	0.574473	0.0222257	1.01674	0.0484382	2.05003	0.0793849	0.0919417	0.602868
TCGA-HT-7485	0.334247	0	0.00973224	3.068	0.176189	0.530945	0.546396	1.97798	0.0127519	3.37462	0.269728	2.66623	0.130284	0.468148	0.368949	0.370139	0.279861	1.39792	0.571232	0	0.332589	0.0720522	0.0550327	5.36775	6.10865	0.49426	0	0.269034	0.0671749	0.424553	5.65602	0.759243	0.986322	0.106738	0.454267	0.110863	0.588426	0.578884	1.09279	0.0502021	0.0834875	0.124257	0.0495758	0.931675	0.0648266	1.06754	1.23951	0.123049	1.89585
TCGA-FG-6690	2.08219	0	0.151235	2.49379	0.429992	0.705186	0.515634	5.59733	0.0266753	7.11985	0.994996	22.4993	0.400463	0.268609	0.646836	0.409673	0.278778	0.431605	1.00939	0.0550838	1.03366	0.114837	0.328918	3.97317	3.81504	2.67928	0.0517336	0.557425	0.281042	1.34123	3.05905	1.71875	1.3181	0.127589	0.329685	0.027899	0	2.86674	3.69273	0.0850131	0	0.241362	0.0118521	2.11013	0.284133	0.398268	0.592661	1.32378	3.88945
TCGA-DU-7299	3.66849	1	0	3.09598	0.333367	0.413416	0.628766	4.90519	0.064341	10.153	0.35121	6.69968	0.375636	0.314945	2.66825	0.357376	0.353017	0.430834	1.94236	0.271261	0.978898	0.222167	0.879298	3.02619	1.56285	11.8796	0	0.769216	0.141224	1.78511	4.89669	0.909683	4.47334	0.538556	0.341079	0.0834149	0.329885	5.45915	1.38728	0.189975	0	0.222044	0.00833799	1.64942	0.339204	0.600391	0.68497	2.10401	8.99474
TCGA-DU-7006	0.956164	1	0.180596	0.759083	0.919533	0.364906	0.13341	4.00752	0.147894	2.61106	0.0780381	2.07622	0.552598	0.173744	0.661818	0	0.15147	0.199194	4.12481	0.0855112	0.246867	0.401111	0.561667	4.75649	4.67826	39.1185	0.0200776	0.116488	0.0779081	0.464252	0.275294	0.480019	6.17973	0.26409	0.587062	0	0.181985	4.45028	0.896928	0.17467	0.271116	1.61404	0	0.705193	0.0133662	5.20478	0.131434	0.380559	1.22722
TCGA-HT-A4DS	0.0191781	0	0.279506	10.4895	0.798167	0.76646	0.117987	0.910896	0.117716	2.40949	0.333182	4.29746	0.114542	0.307315	1.11006	0.520263	0	0.500471	22.9779	0	0.47759	0.197077	4.17708	2.46072	10.2149	26.9515	0.532693	0.883034	0.310055	0.715405	0.114126	1.43346	2.01197	2.48157	1.69736	0.981514	0.804731	4.66526	9.89388	0.197387	0.599431	1.17891	0.0610198	0.35207	0.0738807	13.8231	0	0.841408	2.73145
TCGA-DU-6405	1.65753	1	0.0192946	1.54089	0.378412	0.64327	0.370587	4.9018	0.300214	0.957452	0.175374	2.86321	0.110698	0.408375	0.316965	0.0203838	0.138709	0.241837	6.72111	0.0456794	0.72531	0.142847	0.327314	1.52785	5.14588	6.14143	0.214506	0.177791	0.0332943	0.721454	1.1581	2.32446	4.57549	0.317419	0.35381	0.0289199	0.388861	2.70521	3.43725	0.128557	0.248277	0.585068	0.0196573	1.14228	0.0499807	6.2617	0	0.609876	0.673054
TCGA-06-0745	0.652055	1	0.565795	0.808573	1.77544	2.37791	0.167186	2.18251	0.341019	3.72964	0.26978	4.70549	0.281328	3.37483	0.972367	0.470218	0.135584	0.107792	6.81511	0	0.270696	0.642288	3.96724	2.12715	11.1783	194.512	0.553535	0.458792	0.195265	1.79825	0.689982	0.874977	11.5648	0.289582	1.11297	0.0135687	2.85074	4.51926	5.02137	0.306448	0.242682	1.06551	0	0.655669	0.0167501	9.48725	0	1.23996	11.2781
TCGA-12-5295	1.2411	1	1.66005	0.4742	0.960428	1.20492	0.190495	0.735341	0.475146	2.64615	0.024015	5.17755	0.832199	5.55094	0.488795	0	0.0386217	0.0484819	6.78639	0.0763128	0.165234	0.278416	6.5618	3.02965	2.63618	144.82	0.286686	0	0	0.677966	0.368522	0.0667611	2.4409	0.353523	0.779151	0	7.30842	1.36951	1.35728	0.401826	0	2.77794	0	0.568433	0.0119284	3.45694	0	0.543396	3.70911
TCGA-27-1831	1.38082	1	0.730797	2.84131	1.28167	3.91305	0.0539856	0.416785	1.13708	1.19761	0.125226	4.26038	0.593972	9.91325	4.2942	0.0128675	0	0.247312	11.0965	0	0.374613	0.99191	9.50456	2.44054	27.4102	37.632	1.05619	0.0336698	0.157631	0.853924	0.2785	0.74418	3.67196	0.46754	2.31468	0	12.335	1.3972	7.21953	0.251313	0.587728	3.58639	0	0.414235	0	4.6846	0	1.07797	3.37691
TCGA-27-1832	0.821918	1	0.557873	1.39694	2.76663	1.55892	0.140294	2.28931	0.797064	1.06166	0.0389099	1.85816	0.295095	1.87276	0.0299985	0.175556	0.0568874	0.113067	6.48221	0	0.851827	0.175753	24.2971	2.10047	7.49806	23.2993	0.686189	0	0.184338	0.203419	0.0452341	0.98335	3.71695	3.42806	0.573821	0	4.30594	3.58052	0.692026	0.188785	0.789129	2.91726	0.0120927	1.01668	0	5.65577	0.172769	0.900438	0.0860361
TCGA-06-0132	2.11233	1	0.226106	3.50449	1.11927	0.885169	0.125272	0.468916	0.185163	1.10815	0.0968611	1.17527	1.02697	2.58313	0.214291	1.19435	0.0338642	3.14926	0.685199	0.0669123	0.0965865	0.313868	0.958916	2.04342	6.04618	50.8222	0.879797	0.0520865	0.0975407	0.154117	0.323126	0.351224	2.11609	0.103325	1.03654	1.65214	3.84488	0.690463	0.564527	0.133642	0.121227	1.12766	0.129575	0.142403	0.240557	1.02682	0.46281	0.119115	0.768238
TCGA-27-1834	3.37534	1	0.0765013	1.02896	1.17721	2.00949	0.180842	5.01348	0.516224	1.92154	0.100312	3.54293	0.702248	1.85468	0.270682	0.16164	0.146659	0.322176	7.10628	0.144892	0.366009	0.830682	7.44055	1.76992	9.17206	14.077	0.340198	0.366561	0.237616	0.28605	1.25362	1.52108	2.6918	0.447479	0.688658	0.0917315	2.46687	1.85265	2.08142	0.171001	0.0328131	1.90463	0.0311756	2.08142	0.0339718	7.79285	0.501084	1.03172	1.48332
TCGA-CS-5397	0.531507	1	0.131826	1.53441	0.275369	0.532726	0.119856	1.72447	0.0896857	1.19277	0.0241756	2.03394	0.271498	0.253648	0.102513	0.449942	0.0729	3.06818	1.57855	0.144043	0.103962	0.0250248	0.458728	1.61293	1.93643	38.9717	0.473489	0.0186879	0.0874907	0.284375	0.695599	0.840095	2.28633	0.296573	0.354991	1.44695	0.204369	1.37866	0.843023	0.152564	0.173979	1.55362	0.351256	0.740839	0.127586	1.40988	1.9188	0.0427367	0.973905
TCGA-DU-8163	1.72329	0	0.0121381	2.60196	0.421175	0.63767	0.251066	13.7444	0.0437365	7.59226	0.669193	9.14465	0.208917	0.163485	1.84062	0.504382	0.145435	0.955422	1.70366	0	0.622208	0.389409	1.09819	4.48818	3.57953	1.66296	0	1.6777	0.188506	1.38049	2.98358	2.17878	1.54113	0.221873	0.708204	0.0800502	0.122314	1.49554	5.1372	0.0991359	0.156189	0.174345	0.0370986	1.13141	0.0808519	0.636035	0.574198	1.12542	2.79342
TCGA-QH-A65Z	0.342466	0	0	5.62269	0.366033	0.529988	0.232517	11.0154	0.025776	10.6618	0.621427	27.6313	0.300971	0.45422	1.62413	0.387946	0.314277	2.5972	1.07099	0.31049	2.73393	0.291285	2.44729	4.79517	3.6351	3.57808	0.145803	0.555897	0.701551	2.98317	2.1991	5.41444	2.6284	0.287673	0.131176	0.117944	0.528629	5.20986	6.89578	0.0451004	0.0843787	0.334888	0.040084	1.8502	0.203836	0.403168	0.429511	4.64287	3.48164
TCGA-E1-5304	3.4274	1	0.0456309	0.287694	0.292572	0.299651	0.741588	11.4269	0.0149472	15.6896	0.319564	5.54359	0.0436325	1.66818	0.432467	0.104448	1.12081	0.0714916	1.97961	0.0540149	0.740709	0.112609	3.03183	3.62901	0.533117	4.02851	0	0.546608	0.413383	4.54989	3.28227	2.66986	2.60453	0.375341	0.114101	0.0341971	1.03459	1.76906	17.2925	0.264802	0.195721	0.018206	0	3.01756	0.160417	1.33899	0.166046	3.79813	7.19385
TCGA-HT-7476	0.545205	0	0.0654081	2.97834	0.419378	0.528646	0.289911	5.24508	0.0857025	4.03379	0.360607	7.48408	0.0625436	0.713165	1.84594	1.15935	0.15674	4.43248	0.500755	0.154852	0.968609	0.0269026	0.431506	1.76399	1.52836	0.83689	0.21815	1.00451	0.1693	0.662379	1.62022	1.13644	1.61997	0.557947	0.272592	4.78422	0.219704	1.41264	5.82609	0.0468606	0.0701375	0.121785	0.0999562	0.741502	0.242047	1.56898	1.54708	1.14859	2.42979
TCGA-DU-5853	1.11507	0	0.143942	3.81626	0.359143	0.492197	0.327178	8.93257	0.0797936	7.29202	1.65645	11.8266	0.275276	0.404788	0.89548	0.491295	0.185734	1.19352	0.960715	0	1.13517	0.245923	1.18961	4.14753	3.47047	2.09237	0.0492387	0.938653	0.324808	0.862532	2.08871	2.77485	1.21671	0.566703	0.313786	0.152683	0.334729	2.02285	8.51167	0.114231	0.0712383	0.123697	0.0451222	2.20363	0.155702	0.208871	0.483497	0.746633	3.40092
TCGA-DB-A64R	1.33973	0	0.0299733	2.3307	0.271313	0.696474	0.664257	25.3306	0.0245457	22.7235	1.25052	17.4982	0.200624	0.317196	4.16638	0.981624	0.610522	2.69739	0.803147	0.496725	2.7144	0.0369843	1.27117	5.33508	1.96828	1.15051	0.233257	6.8495	0.517212	1.9613	1.59916	3.50746	2.73049	0.931402	0.199864	0.413316	0.604077	5.062	12.5076	0.0708638	0.128562	0.0717533	0.0763415	2.001	0.532406	0.0104707	0.981624	1.95799	8.58172
TCGA-HT-7604	8.99452	0	0.0311209	3.31379	0.297351	0.754582	0.153265	9.4445	0.047573	16.2629	0.451351	16.9671	0.198386	0.359281	0.760311	0.197266	0.298305	0.137823	1.6678	0	0.850819	0.128001	0.938553	5.90008	2.38216	7.62072	0	2.38971	0.411712	0.985876	6.28575	2.85755	1.18717	0.493013	0.121051	0.0373166	0.104534	3.59203	3.72964	0.156073	0.177979	0.0993342	0	2.37816	0.122843	0.85523	0.603976	1.61762	4.66193
TCGA-DB-A64Q	0.49863	0	0.156757	3.9533	0.295613	0.844636	0.5018	12.6517	0.0128372	7.15452	0.194647	39.3024	0.0999281	0.578103	5.71157	0.322013	0.125215	5.61927	1.13344	0.123706	2.49994	0.0322374	1.62509	5.13605	3.92601	4.5051	0.0580912	0.312964	0.247955	0.773378	0.896082	3.57134	5.11707	0.334294	0.457306	0.109646	0	2.77503	6.41726	0.0729991	0.112061	0.125088	0	2.17199	0.135355	0.0273803	0	1.81679	4.62782
TCGA-FG-6691	1.99726	0	0.243165	0.799885	0.430648	0.769041	0.312403	4.42903	0.0311687	7.53916	0.176438	10.2926	0.202188	0.142398	1.01536	0.230831	0.10134	0.325983	1.29505	0.0500597	0.867121	0.0782723	0.478268	4.40429	3.74819	1.21121	0	0.175356	0.127704	0.560034	3.80745	1.33572	3.28664	0.0773015	0.91647	0	0.213075	1.34755	8.27567	0.0818039	0.0453474	0.101237	0	1.81113	0.0469487	0.177278	0.577077	1.06937	3.05575
TCGA-19-1787	1.05479	1	0.0843148	1.92385	0.645088	0.389402	0.213549	2.44802	0.931149	0.988795	0.0861483	1.37493	0.322489	1.59913	0.18265	0.101799	0.115455	0.196261	3.13529	0	0.658598	0.564771	1.08977	1.0616	6.50243	47.23	0.0803452	0.0443955	0.083138	0.337784	0.137707	0.515569	10.1154	0.308239	0.50198	0.0288859	4.00541	1.61201	0.143051	0.124264	0.697458	0.461353	0	1.85099	0.0267439	7.70852	0.0876606	0.710685	0.763935
TCGA-DU-7309	0.230137	0	0.0616932	1.2595	0.245978	0.49862	0.182296	4.45977	0.0692871	4.15744	0.383462	6.52485	0.101128	0.339156	0.53458	2.47668	0.0633591	7.07418	0.787189	0.292114	0.542134	0.0217496	0.199346	2.65803	1.27112	0.749456	0.0195962	0.276116	0.0912482	0.411928	1.30988	1.22908	1.2043	0.193319	0.117536	1.89166	0.444055	1.57268	2.88319	0.0833469	0.0567034	0.196917	0.700358	0.999124	0.450076	0.535708	4.10504	0.408579	1.70886
TCGA-CS-6186	1.47397	1	0.0300788	5.75245	0.499158	0.63815	0.133319	12.5695	0.0295586	0.608093	0.0268913	4.0466	0.057523	0.260437	0.532134	0.624943	0.180198	0.229972	3.33904	0.142421	0.359768	0	0.510258	5.63347	2.98099	23.9261	0	0.0831487	0.129758	0.281173	1.83404	0.768337	1.7725	0.164944	0.200568	0	0.454653	0.958457	3.60474	0.109902	0.096761	0.768063	0	0.454653	0.077916	3.29936	0	0.0633832	0.0817588
TCGA-26-5132	0.783562	0	0.468098	2.07994	2.68352	1.40522	0.118558	4.88163	0.127048	0.761987	0.0478278	1.46123	0.179039	1.72415	0.91263	0.0941949	0.224345	0.147515	0.95565	0.126652	0.685575	0.231036	1.36129	1.54712	9.677	124.219	0.237899	0.0739424	0.438487	0.333388	0.229356	0.5263	5.42931	1.02677	0.133771	0.0160368	1.8868	3.23888	2.35368	0.172472	0.631016	3.71394	0.0136256	1.54987	0.00989845	4.19552	0.292004	0.450923	0.230237
TCGA-FG-8185	1.1863	0	0.147581	2.48125	0.458389	0.684099	0.205216	17.1396	0.0597176	11.8972	0.333734	26.5293	0.0332041	0.200444	2.19403	0.140627	0.332851	0.117514	0.797546	0.0822102	1.45369	0.0214237	1.4236	3.58059	1.86062	2.84011	0	0.399968	0.299602	0.892661	2.51434	2.69102	1.30488	0.031737	0.318379	0.0468429	0.52488	4.05718	11.538	0.0447806	0.167561	0.0415641	0	1.46529	0.0449756	0.940119	0.03159	1.24395	5.26212
TCGA-E1-5307	4.8274	1	0.179013	1.45783	0.278504	0.384313	0.429782	3.08602	0.00732985	7.27235	0.180048	6.29446	0.192569	0.387495	0.197935	1.02439	0.29492	2.14556	0.799454	0.0529759	0.80293	0	0.82246	5.3388	0.802322	1.07034	0.124385	0.618569	0.366818	0.697244	5.86266	1.14318	1.36321	0.122707	0.373022	0.851897	0.225487	2.02024	2.77832	0.048094	0	0.0535675	0.205174	1.29655	0.306382	0.406478	1.42495	1.13167	6.41683
TCGA-DU-7013	0.736986	1	0.132924	1.05534	0.946968	1.32799	0.261851	3.96657	0.251575	0.959099	0.0990317	11.2234	0.635514	0.284179	0.690551	0.0780156	0.0530886	0.501668	4.57941	0.209796	1.03469	0.109344	0.918675	2.63395	4.90886	21.4731	0.0820984	0.530762	0.267599	2.39308	0.900555	1.99851	4.07419	0.99889	0.283139	0.318775	0.595319	1.36481	1.89758	0.066662	0.17421	0.424278	0.0300939	2.79056	0.065586	6.65566	0.13436	1.83623	3.96771
TCGA-DU-6399	5.47945	1	0.0900158	1.13506	0.633738	0.707322	0.325095	5.74565	0.0163813	5.47171	0.62891	14.9073	0.229529	0.519601	2.02222	0.225416	0.263644	0.265765	0.689146	0.189431	0.546878	0.09873	0.452453	6.52876	2.5627	0.968644	0.0222387	1.01378	0.241623	1.16869	2.97303	1.56054	1.21295	0.292516	0.433501	0.0599647	0.604721	3.18704	5.76645	0.111783	0.107249	0.207508	0.0305692	2.3181	0.118439	1.92866	0.946277	2.36052	4.45855
TCGA-HT-7611	4.8	0	0.00927848	1.83297	0.496924	0.918641	0.493504	8.42819	0.0486294	4.20634	0.188025	10.1828	0.141954	0.428468	0.468996	0.117627	0.155641	0.367494	1.68115	0.0439331	0.507331	0.0915904	0.944403	5.04081	4.88186	2.38896	0.0825221	0.0512982	0.240161	0.896252	3.35915	1.7936	1.66408	0.339204	0.247479	0.0278142	0.280496	1.51771	3.33589	0.1037	0	0.148079	0	1.79985	0.0480699	1.03721	0.742794	1.40774	1.76543
TCGA-DB-A4XA	0.857534	0	0.0156009	7.86888	0.894374	0.788068	0.276594	11.4535	0.0306622	5.99259	0.339394	10.3543	0.507201	0.30018	1.73487	0.483461	0.149541	2.95266	0.756443	0	1.75938	0	2.11724	3.15824	3.35627	1.65832	0.138754	0.80503	0.484571	1.38544	0.535084	1.88486	1.79427	0.399239	0.312085	0.243189	0.15721	4.73923	8.53984	0.120712	0.0669159	0.174287	0.0476825	1.53279	0.288662	0.0653992	0.454161	2.43274	4.52328
TCGA-HT-A5R9	0.00547945	0	0	0.166331	0.388053	0.426446	0.623638	16.4137	0.0259253	6.47291	1.47019	7.33502	0.100905	0.43147	1.50019	0.325161	0.347706	1.07466	1.2455	0	1.39742	0	2.01392	6.02187	1.30729	1.05939	0.058659	0.729283	1.61608	2.77438	3.29262	4.31658	0.968829	2.31471	0.0219893	0.20562	0.797537	7.64988	6.94996	0.028351	0.396048	0.147362	0.0268775	2.59199	0.683388	1.21651	0.144	5.22568	7.88803
TCGA-DB-A4XC	2.30137	0	0.0962767	4.12764	0.508363	0.389067	0.512076	9.38431	0.0504595	10.3454	0.711546	24.2406	0.18412	0.185247	1.07062	1.0578	0.461424	3.07955	0.884495	0.182346	0.65803	0.190075	0.762179	3.22184	3.95628	2.13773	0.128441	2.59046	0.166133	0.629987	1.35754	1.50217	2.30227	0.774333	0.385188	1.21216	0	1.47256	16.8394	0.0165542	0.165181	0.184382	0.137321	1.89184	0.470287	0.538122	0.840816	0.405756	4.16967
TCGA-E1-5318	6.51781	1	0.129435	0	0.610218	0.610239	0.47808	7.20291	0.031799	8.50439	0.167148	3.81684	0.371297	1.26599	2.61699	0.0531771	0.336017	0.470472	0.825775	0.357504	1.91676	0.0532368	0.853895	2.93368	1.12112	2.89181	0	0.0993899	0.0930621	2.97443	0.0411053	1.3106	2.71442	1.30127	0.0719233	0	0.760842	4.21607	3.88961	0.0510022	0.0231322	0.206569	0	1.03257	0.0399151	0.218543	0.235499	2.68203	6.14713
TCGA-DU-6402	0.586301	1	0.223654	2.31099	1.39885	0.395419	0.0826089	2.41579	0.949352	1.87826	0.0166627	0.54707	0.392074	0.251029	0.800767	0.0262533	0.0893251	0.0677452	5.37459	0	0.159232	0.459947	0.737735	2.7656	3.62666	76.2953	0.435128	0.0171739	0.0964829	0.246817	0.071027	0.270211	2.00029	0.0681364	0.38837	0.0223483	0.0939059	1.74208	0.231411	0.14421	0.0799417	1.63596	0	0.281718	0.0137941	1.35425	0	0.157097	1.41849
TCGA-26-5139	0.131507	0	0.168471	0.944161	1.05901	0.624081	0.082969	1.83429	0.133366	1.37613	0.0334707	3.89197	0.563826	2.26911	0.567711	0.158206	0.0336429	0.457514	4.69341	0	0.287866	0.0692928	2.5404	1.78839	5.95012	24.7228	0.249729	0.41397	0.0726776	0.415585	0.321015	0.882015	7.88948	0.359275	1.05317	0.143091	2.12209	0.715776	4.06229	0.205188	0.301088	0.963451	0.0429094	0.671996	0.0519533	2.03042	0.102175	0.177505	0.330728
TCGA-12-3653	1.21096	1	0.367267	1.9725	1.75456	1.03068	0.0602907	3.04667	0.0534689	1.62498	0.0790465	5.32359	0.390202	2.27702	0.567236	0	0.0488943	0.0613771	2.60346	0	0.209182	0.0503526	4.15355	3.30159	12.4123	62.0286	0	0.263215	0.105624	0.349674	0.272148	0.831095	2.26532	0.372961	0.170067	0	3.28971	0.780194	0.969288	0.271893	0.65637	0.781514	0	0.976632	0.0755053	5.17471	0	0	1.44197
TCGA-E1-5305	6.66575	1	0.131417	1.27046	0.307304	0.531073	0.194161	3.32502	0.0258288	4.46023	0.227148	4.69322	0.226191	0.177003	1.09604	0.45353	0.15746	1.48245	1.30794	0.0622251	0.673655	0.0648626	0.222936	2.00887	1.27066	11.2218	0	1.33204	0.249447	0.757556	1.25205	0.653241	1.23459	0.336305	0.26289	1.70974	0.264856	2.51255	3.24921	0.0338946	0.112735	0.104867	0.133887	1.22496	0.194527	0.789623	2.00849	2.10464	3.8817
TCGA-CS-5395	1.75068	1	0.0108602	1.59767	0.409603	0.504706	0.224635	2.22975	0.113839	0.851616	0.0226551	1.84182	0.24923	0.125378	0.137237	0.757236	0.0780742	3.35129	5.40436	0.102845	0.0742271	0.080403	0.368466	1.60777	1.57509	2.1677	0.0482949	0.0800574	0.131181	0.304559	1.69688	1.20713	1.28614	0.158811	0.199146	0.436247	0	0.830541	0.621448	0.270766	0.0931636	0.31198	0.0885145	0.41039	0.168793	4.76505	0.8299	0.27462	0.610074
TCGA-DU-8158	0.424658	1	0.294433	1.0789	0.626426	0.945773	0.290006	1.9258	0.539114	3.05717	0.337476	1.23111	0.80852	0.232419	0.114482	0.106343	0.0904567	0.412567	2.90918	0	0.283798	0.372619	0.683046	2.04297	4.80556	13.7226	0.151077	0.306089	0.0911915	0.258765	0.359634	0.9486	1.96438	0.220799	0.981652	0.144841	0.152153	2.50189	0.733594	0.214187	0.0971453	2.32539	0.0153829	1.46447	0.0558753	5.27991	2.25271	0.286357	1.16969
TCGA-FG-6689	1.24384	0	0.0363575	4.54634	0.377096	0.716262	0.188007	2.69559	0.0327513	4.69416	0.251911	6.01777	0.208591	0.192379	0.298634	1.67083	0.326719	4.38156	1.43813	0.0430377	0.838673	0.134586	0.61677	2.67244	3.69114	3.08099	0.0606301	0.519277	0.172529	1.17537	1.52411	2.372	1.55771	0.265833	0.363652	1.62939	0.183186	2.29775	7.31108	0.070329	0.0194932	0.174073	0.250026	1.16781	0.349813	0.254018	1.12456	0.727833	3.36006
TCGA-HT-7469	0.961644	1	0.186093	0.644156	0.792698	0.530843	0.0646923	6.33387	0.032272	1.77715	0.417563	28.597	0.0628035	0.358065	2.29627	0.061678	0.839422	1.39948	0.810125	0.0518318	1.60859	0.513273	1.238	3.24867	2.99886	3.89155	0	0.121042	0.245561	1.12561	4.02567	2.88692	1.90094	1.92091	0.164235	0.032815	0.441235	1.34875	9.12411	0.122344	0.281716	0.0174702	0	1.18582	0.162035	8.97119	0.0398337	1.3379	0.0495913
TCGA-HT-7687	0.00821918	0	0.317001	3.53781	0.346312	0.375478	0.484502	18.6572	0.0608715	10.3263	0.153106	6.47061	0.229952	0.252392	4.2821	0.469625	0.392919	4.38703	0.725284	0.621096	1.71837	0.13488	1.11261	5.82573	3.59351	6.53263	0.024305	0.12087	0.207487	2.24801	2.20784	3.2375	3.9894	0.99905	0.291557	0.996154	0.220303	4.04048	2.4312	0.173857	0.117215	0.26168	0.189321	1.92765	0.525865	0.206204	1.5513	2.9484	7.1904
TCGA-DU-7009	11.5233	0	0	3.52889	0.233322	0.624991	0.26114	8.26595	0.0347389	3.23765	0.192259	6.21135	0.169011	0.663175	1.71983	1.11415	0.444735	5.3147	0.74425	0.0836908	0.755036	0.109048	0.499736	2.11159	1.69475	1.39866	0	0.488605	0.259248	1.80371	2.40806	1.75107	0.951001	0.193851	0.0441972	0.932536	0.356222	2.23409	7.71921	0.0455871	0.113719	0.0987296	0.333136	2.1596	0.189683	0.413693	1.99385	3.76182	3.35506
TCGA-HT-7677	1.35342	0	0.0632931	3.15441	0.286459	1.24234	0.374048	32.478	0.0651603	15.5488	0.414963	11.2649	0.103751	0.139181	2.53655	0.280201	0.216674	2.00367	0.807604	0.299689	2.16297	0.0892548	0.971449	7.36529	1.98163	3.99397	0.0402088	0.583217	0.358856	3.31046	1.44723	3.8765	0.998726	0.79333	0.120584	0.016263	0.0911143	4.1489	5.72067	0.17879	0.0969565	0.331896	0.00921181	2.73343	0.575513	1.98994	0.526438	1.29563	11.0516
TCGA-HT-7684	0.50411	0	0.0530175	3.50978	0.589883	0.937346	0.156661	0.852126	0.0130251	2.85823	0.288345	0.864559	0.0760433	0.484555	0.267985	0.112021	0.190572	0.455193	2.9089	0.0627586	1.85711	0.0327094	2.02363	1.04042	1.77281	9.36127	0.265237	0.244266	0.182971	1.05315	0.63139	1.23533	2.96577	0.242278	0.37562	0	0.534253	4.02639	2.77621	0.096858	0	1.3115	0	0.601035	0.166765	0.259291	0	0.670323	1.95749
TCGA-32-2632	0.736986	1	0.0855388	1.37823	3.11864	1.55553	0	2.0992	0.448317	0.855922	0.0127457	1.81335	1.22689	2.8254	1.47726	0.0502042	0.10249	0.260886	5.3845	0.135007	0.29232	0.316641	6.61049	2.20872	10.2005	23.0342	1.90194	0.367827	0.0246006	0.288747	0.353146	0.413381	3.44975	0.625428	0.998165	0.256421	3.16055	4.1491	0.523338	0.637343	0.152873	5.0738	0.0290488	1.75985	0.052757	5.13963	0.0518777	0.240334	0.542518
TCGA-12-3650	0.912329	1	0.483393	1.45129	0.972352	0.837194	0.0680177	2.67333	0.120643	2.05887	0.240093	6.90676	0.660318	5.80207	0.407231	0.0810605	0.165482	0.467392	4.58192	0.108992	0.39332	0.28403	3.51441	1.60084	3.52395	24.1961	0.0511816	1.56959	0.198603	1.21933	0.657916	0.715126	4.15457	1.09398	0.230236	0.0414021	4.17524	1.32028	6.03918	0.227581	0.543028	1.24904	0.0234513	0.811852	0.0170364	5.98265	0.0837625	0	4.25465
TCGA-06-0156	0.487671	1	1.29042	0.904256	1.47641	2.06786	0.175461	4.64882	0.267039	3.9675	0.232082	7.15947	0.453495	3.23739	0.506094	0.480381	0.266223	0.277208	5.03482	0	0.380035	1.0059	2.51565	2.03365	7.1189	52.7469	0.13203	1.13506	0.371232	0.912411	0.46666	1.66446	3.70822	0.893317	0.654952	0.0846222	3.65964	1.16655	6.50291	0.267598	0.540246	0.437756	0	0.879217	0.120826	4.85941	0.053969	0.906215	3.33172
TCGA-06-0211	0.986301	1	0.376613	0.978864	1.26916	1.0048	0.0789145	1.83742	0.130744	2.04543	0.0906902	2.90469	0.480053	2.65025	0.842581	0.0996601	0.229505	0.290025	4.53381	0.055014	0.309295	0.144931	2.57621	2.17824	4.83893	21.5186	0.0978632	0.359897	0.230612	0.54135	0.370476	0.815988	4.22727	0.602915	0.607073	0.139827	2.2612	1.13469	3.80066	0.149475	0.276465	0.828977	0.0610351	0.544153	0.088178	3.93999	0.0173962	0.170874	0.534598
TCGA-06-0130	1.07945	1	0.374069	0.280766	4.13174	0.512885	0.0789523	0.609537	0.612666	2.07067	0.0358316	2.61427	0.894216	2.51913	0.135057	0	0.0960426	0.284661	3.81842	0.063257	0.410895	0.428598	2.71959	0.055194	9.90323	2.13011	0.237639	0	0.184424	0.041628	0	0.802422	2.78395	1.90477	1.73712	0	4.57721	1.22035	0.158664	0.20674	1.1174	2.38797	0	0.403871	0.0197752	5.8897	0	0.112608	0.072627
TCGA-HT-8111	0.0191781	0	0.095393	5.45301	0.474914	0.674617	0.338251	3.00707	0.0156238	5.44663	0.361036	5.41341	0.255402	0.458867	1.03669	0.544202	0.160016	1.01391	0.779001	0.045168	0.65199	0.164789	0.701241	2.05592	3.15903	6.129	0.0848417	1.45914	0.131686	0.668791	1.79949	0.895663	2.78625	0.17437	0.874621	0.223049	0.480634	0.749789	7.13741	0.0820113	0.10229	0.18269	0.0194372	1.87447	0.105902	0.499859	0.798386	0.844266	1.63355
TCGA-HT-7681	3.72329	0	0.0669439	3.37655	0.201988	0.568111	0.435186	6.38635	0.0438574	5.74983	0.227429	4.49763	0.0768145	0.103046	1.99644	2.37629	0.256673	6.43062	0.54668	0.12679	0.77783	0.0991233	1.05993	2.0282	3.76497	1.92919	0.0595394	0.542834	0.0231034	0.834378	0.637793	1.86716	1.86002	0.146841	0.245513	1.57332	0.269836	1.79185	4.4812	0.0287766	0	0.363251	0.586538	1.18053	0.416187	0.177732	1.65649	1.52352	4.50058
TCGA-HT-A616	0.150685	0	0.123103	7.70389	0.154764	0.469836	0.202086	2.49626	0.112013	7.34048	0.485067	13.9405	0.0784741	0.394772	1.41733	3.31392	0.131109	7.50218	2.05944	0.259059	0.327203	0.0675099	1.70159	2.03435	1.576	0.936973	0.395367	2.52074	0.141615	0.639304	1.06858	1.78474	1.40958	0.200018	0.13681	2.65699	0.137833	1.16227	2.24471	0.0411576	0.0293341	0.0654881	0.418054	1.51616	0.435302	1.51947	2.09046	0.288229	2.491
TCGA-DU-7019	2.19178	0	0.180153	0.836926	0.457743	0.306535	0.336209	3.18556	0.0900714	3.49106	0.118677	5.61266	0.163196	0.291902	1.7014	0.567629	0.15905	1.59012	0.84689	0.0448954	0.421236	0.163794	0.375312	1.48857	2.06275	14.8381	0.105412	0.332005	0.11453	0.590892	0.77688	0.536773	1.26865	0	0.205481	0.682163	0.191093	1.32939	1.95529	0.0692889	0	0.317777	0.115919	0.716599	0.0912281	0.980435	0.276023	0.479526	2.43982
TCGA-HT-8113	2.46575	0	0.106747	7.87686	0.0894685	0.239656	0.175237	2.85336	0.0233114	2.53593	0.194405	3.61686	0.0453655	0.524896	0.179858	6.25684	0.11369	14.444	0.51456	0.336962	0.486397	0.0878111	0.670691	1.29038	1.18504	1.20473	0.158234	0.196726	0.0818671	0.498931	0.384205	0.990809	0.499727	0.130083	0.0395445	8.93862	0.358562	0.932261	1.88245	0.030591	0.0254369	0.113575	1.16004	0.358562	1.29042	0.124301	6.38772	0.149962	1.34332
TCGA-HT-7873	1.96712	0	0.0590548	3.18549	0.415764	0.576733	0.639834	16.1664	0.080602	6.65082	1.23486	28.3446	0.13176	0.340884	1.06963	0.679342	0.754749	0.310878	1.83357	0.0466035	0.840889	0.0485788	1.22443	3.51737	0.808909	6.06805	0	4.51655	0.356662	0.874058	3.28202	1.84826	0.952662	0.287858	0.246114	0.0177029	0.495909	1.42178	6.35472	0.122696	0.168866	0.219912	0	2.28118	0.152975	1.13464	0.358156	0.829617	4.2092
TCGA-HW-8320	1.8	0	0.195403	1.08068	0.256003	0.91433	0.364669	20.1768	0.0471636	8.86476	0.318743	22.7747	0.0983395	0.514495	2.05337	0.152109	0.320383	0.353194	0.629884	0.146088	1.15981	0.0507599	1.57018	4.53923	1.74846	6.00038	0.0457341	1.06137	0.337182	0.945345	2.07722	2.22944	0.901746	0.187989	0.360029	0.160314	0.310904	2.4032	12.8914	0.128204	0.0661679	0.0820661	0.0419106	1.29543	0.0685043	0.5389	0.860744	1.04024	4.91999
TCGA-DU-5872	1.45753	0	0.169439	4.58022	1.48148	0.628091	0.179949	3.49373	0.0841975	2.60242	0.139561	4.45507	0.513947	0.436508	0.270615	0.0260179	0.112738	0.395427	1.13361	0.205008	0.419199	0.168115	1.32782	2.22302	6.91006	3.87704	0.210838	0.390451	0.157628	0.486076	0.888417	1.0526	1.81736	0.128199	0.56057	0.071378	0.389767	2.82019	4.93253	0.0939226	0.0888351	0.539223	0	0.911408	0.0362064	0.677097	0.285655	0.458591	2.15279
TCGA-DU-7306	3.49863	0	0.11759	1.939	0.477616	0.493472	0.213824	2.34487	0.0296297	3.50773	0.0161736	3.08282	0.22488	0.226256	0.34291	0.0318533	0.195082	0.0612217	1.06183	0.128488	0.216381	0.267868	0.255743	3.4505	3.31614	11.5165	0	0.200037	0.20291	0.746902	1.74079	0.711903	1.12786	0.132273	0.105552	0.0216923	0.273448	1.92153	1.94344	0.0738767	0	0.115487	0	1.57233	0.0267784	1.13755	0.625387	0.457458	1.63911
TCGA-HW-A5KK	1.06301	1	0.234932	15.4703	1.07172	0.474696	0.231399	2.3897	0.124596	1.24736	0.310053	3.24727	0.599048	0.215255	0.254465	0.299409	0.0804254	0.451507	2.16974	0.0529709	0.420543	0.248473	1.13868	1.40198	6.06643	30.1782	0.0994984	0.371107	0.17374	0.592602	1.59876	1.30527	3.35039	0.368086	1.02571	0.0402434	0.450932	2.68548	2.54857	0.0913701	0.0959692	0.410646	0	1.07096	0.0496789	5.11958	0.0407091	0.330039	1.6522
TCGA-HT-A5RB	0.00821918	0	0.0276162	1.27684	0.322887	0.390602	0.367212	25.429	0.0768926	8.64531	0.34977	17.5857	0	0.371957	1.29121	1.23508	0.363978	3.21908	0.739988	0	1.1325	0.0340758	2.26433	4.43064	1.32396	0.391399	0.30702	0.737964	0.452711	2.21581	2.71	3.73688	0.990582	0.201919	0.0230184	0.753347	0.139143	1.8773	5.66511	0.172131	0.088839	0.0881475	0.309487	1.11315	0.286147	0.395537	1.45714	1.10568	6.30547
TCGA-HT-7676	0.0136986	0	0.139274	1.31714	0.236378	0.70353	0.617308	5.07872	0.0608289	11.6679	1.3662	9.16029	0.244153	0.669946	1.1733	0.269749	0.111249	0.450957	1.00702	0.0549544	1.07089	0.0572837	0.984435	3.68414	4.87216	0.644259	0.0774181	2.11752	0.480655	1.32	2.83072	1.58651	2.41855	0.551589	0.561083	0.00695838	0.467817	2.31759	8.69638	0.129715	0	0.148182	0	2.0467	0.0515392	0.251374	0.295634	1.27176	5.24737
TCGA-CS-4941	0.641096	1	0.0488524	2.79258	2.03414	1.16477	0.086612	4.66044	0.470474	0.436953	0.0203819	1.56141	0.392388	0.37599	0.444478	0.564272	0.0702403	1.64589	2.09444	0.231313	0.80135	0.217006	0.773485	1.15715	10.3681	63.0177	0.152071	0.0180061	0.219176	0.0913332	0.912243	0.984824	4.03867	0.142876	0.521203	0.105441	0.393826	2.67748	0.516896	0.176398	0.0419078	0.592538	0.0995412	1.47685	0.0940064	3.97291	0.0355537	0.0411775	1.32788
TCGA-27-2526	0.238356	1	0.180094	0.873428	0.783738	2.07138	0.122805	0.632064	0.190593	1.47673	0.0206422	1.60394	0.397399	3.97166	1.71559	0	0	0.0764	6.4696	0.0655948	0.0946846	0.239313	0.783362	4.43562	9.93437	82.2832	0.184816	0.0765913	0.0717151	1.44608	1.37264	0.621667	7.29596	0.202581	0.461876	0	2.93158	6.18009	0.972209	0.559771	0	1.61397	0	0.837595	0	6.09769	0	1.22608	3.17562
TCGA-32-4213	0.975342	0	0.690777	0.829565	1.46395	0.797577	0.0971984	1.22793	0.377127	2.257	0.039211	2.03834	0.440349	2.72156	0.0831343	0.0926695	0	0.181408	1.76283	0	0.224824	0.0811767	2.41807	1.20044	8.42831	51.9815	0.146279	0.242483	0	0.409987	0.125357	0.408771	3.82063	0.24051	1.91923	0.0591643	4.97207	2.72523	1.06544	0.183819	0.0705451	1.88989	0	0.911547	0	4.20571	0	0.277263	0.566272
TCGA-HT-7855	1.60274	0	0.085457	0.853085	0.636561	0.777022	0.441903	21.8433	0.0104974	7.42107	0.407472	12.2284	0.204286	0.143875	0.377962	0.127898	0.307176	0.174055	0.845067	0.151738	0.7301	0.0527231	0.785252	3.32463	2.03126	25.22	0	0.314979	0.221194	1.79739	6.16736	1.88056	1.94623	0.234311	0.231495	0.0640439	0.322929	2.45077	8.81135	0.133163	0.091636	0.0511441	0.0108829	2.63725	0.11859	0.835884	0.233227	0.810353	2.79711
TCGA-HT-7856	3.25753	0	0.0264863	9.75972	0.326326	0.303265	0.391321	4.72393	0.0462724	3.66172	0.352562	1.95801	0.0337685	0.135901	0.669397	3.47593	0.126941	9.40158	0.630856	0.418037	0.663771	0	0.798782	2.04262	1.13819	0.813335	0.353351	0.130165	0.121878	1.01787	0.35328	1.47505	1.06064	0.193658	0.147177	5.28793	0.266901	2.13809	1.52515	0.0227709	0.0757372	0.0281804	0.962434	0.622768	0.784115	0.203556	4.97968	0.446504	2.3518
TCGA-16-1045	2.41644	1	0.330841	1.52965	2.19612	0.635062	0.19552	3.01895	0.173397	1.54038	0.0838047	0.701356	0.474528	2.13253	0.0418072	0.128156	0.0792808	0.551514	5.10795	0.0783256	0.0565307	0.122468	6.17364	2.19833	8.46366	7.22879	0.257466	0.304855	0	0.386582	0.283681	0.639539	3.05155	0.90712	0.634247	0	3.16717	2.60041	1.39308	0.27732	0.141905	0.607203	0	0.666772	0.048972	7.55853	0	0.278864	0.704434
TCGA-76-4926	0.378082	1	0.168762	2.50634	0.339467	1.8641	0	1.95995	0.254293	0.661683	0.0536455	6.23789	0.516387	2.74927	0.369648	0.26149	0.0808822	2.08986	3.67506	0	0.653622	0.138825	1.84497	1.78179	5.01307	26.7486	0.175111	0.24881	0.155313	0.525855	0.836077	1.01752	5.66267	0.616962	0.431372	0.870147	3.06108	0.191203	2.52661	0.120907	0.144771	0.915734	0.091698	2.12575	0.149883	4.49624	0.245642	0.521578	0.733954
TCGA-HW-A5KL	1.73425	0	0.0702276	2.65663	0.317844	0.685848	0.518787	20.9969	0.0805152	7.89478	1.40919	29.7944	0.22384	0.675629	1.65656	0.23082	0.308531	0.225925	1.04543	0	0.559989	0.144424	1.12516	2.45006	1.6504	1.49298	0	1.8982	0.181775	1.55002	2.38638	2.47268	1.36614	0.256739	0.42926	0.00701741	0.825625	1.41727	14.697	0.100627	0.0502037	0.149439	0.0119246	1.82817	0.0346509	0.531545	0.127775	0.542617	3.80719
TCGA-HT-7884	0.939726	0	0.0211244	8.52386	0.239018	0.597565	0.780252	19.298	0.0553574	15.6785	1.04501	12.9868	0.161594	0.182906	0.213553	0.810847	0.253106	1.10145	3.8814	0.100023	2.05742	0.156393	1.07506	4.50913	1.99994	3.80477	0.0704545	3.97089	0.291614	1.62911	1.28805	2.8949	1.19672	0.501974	0.211289	0.12665	0.425738	2.60275	5.91851	0.136208	0.0453036	0.286562	0.0215214	1.49008	0.47685	0.693669	0.192173	1.37994	6.4214
TCGA-FG-8191	1.29315	0	0.502447	5.61763	0.212243	0.406091	0.475096	4.62654	0.0263337	6.32862	0.425245	15.5675	0.172959	0.425376	0.355558	0.155705	0.168565	0.624723	2.82088	0.0951623	0.618141	0.024799	0.681882	2.37335	2.03231	5.19839	0.0893745	1.18523	0.260103	0.798458	1.99137	1.6234	1.85375	0.404108	0.46905	0.0602477	0.607574	1.4943	4.76295	0.0993518	0.0862043	0.0160375	0.0204756	5.06312	0.14131	0.589752	0.511938	0.465861	2.22159
TCGA-FG-7641	1.71781	0	0.0761475	6.668	0.162745	0.692374	0.412513	17.7924	0.0249435	5.909	0.28744	16.867	0.29125	0.170936	2.59807	2.00222	0.212888	6.78595	0.647748	0.360554	1.3445	0	1.07647	3.27704	1.61569	4.93145	0.0282187	0.678275	0.525593	2.15522	0.798026	3.03159	1.97989	0.556762	0.0211566	2.32073	0	2.45339	3.06933	0.0709211	0.0816534	0.141781	0.297385	2.01425	0.563577	0.212807	2.8171	2.19297	4.57657
TCGA-06-5418	0.227397	1	0.575112	1.20866	0.76904	1.69026	0.15449	2.03303	0.0941942	1.88176	0.019476	2.87746	0.599917	3.52094	0.792817	0.00920572	0.187932	0.147444	4.03605	0.0618891	0.134003	0.290305	2.21732	2.02502	4.27583	124.425	0.11625	0.457674	0.293209	0.325822	0.17434	0.992617	2.627	0.430057	0.762621	0.00783645	2.89768	0.527563	1.56644	0.280929	0.308348	1.81483	0	0.36221	0.0290214	3.78068	0.0951258	0.110173	4.03838
TCGA-28-5215	0.917808	1	0.32469	1.13728	1.39604	0.831005	0.159904	2.33434	0.19499	4.36284	0.254803	2.80621	0.31047	2.22824	0.273533	0.0914717	0.0518712	0.122089	3.61818	0.204985	0.702742	0.32051	2.26442	0.976259	3.9504	9.80431	0.0962588	0.718048	0.130731	0.741927	0.391832	0.978832	5.49049	0.395668	0.433011	0.0259554	2.39937	1.65539	1.49571	0.186095	0.0928444	0.535458	0	1.55414	0.0720921	4.35552	0.118151	0.592972	2.28484
TCGA-HT-7693	1.46027	0	0.310585	2.61091	0.711851	1.13443	1.05893	9.81037	0.164346	7.7719	1.81199	5.74651	0.685345	0.482677	0.150952	0.218745	0.916022	0.167691	4.35928	0	2.44936	0.147397	1.28342	2.83774	3.29176	45.4153	0.0265607	6.97862	0.700842	0.446663	12.2003	2.70502	3.50268	1.44114	0.756714	0.0143238	0.240749	4.56773	10.795	0.272151	0.0256186	0.247837	0	2.46768	0.265232	1.91123	0.173874	2.01377	3.25782
TCGA-DU-6407	7.87671	1	0.0873757	2.2408	0.573081	0.845356	0.158147	6.35088	0.0817271	6.27001	0.39842	8.76274	0.109208	0.58578	1.4224	0.155534	0.402502	0.433784	3.61744	0.188752	1.29327	0.131797	3.2476	2.07733	2.60741	3.568	0.124242	2.52539	0.6436	0.776843	1.71888	2.49486	3.36203	1.59095	0.454427	0.0900113	0.72374	3.60659	5.60785	0.168285	0.397124	0.154123	0.0139135	1.01034	0.0428958	4.51983	0.0244727	2.03616	5.63173
TCGA-15-0742	1.14521	1	0.158147	1.14816	2.4184	1.30724	0.0424825	3.54813	0.254311	1.34759	0.454156	6.61141	0.0824843	1.07886	0.399691	0.0607546	0.0689046	0.209032	3.52219	0	0.687847	0.0709598	2.84541	1.98981	5.06228	18.3726	0.0639341	0.900849	0.074426	0.291189	0.301343	2.26305	7.22797	2.62799	0.119834	0.146534	1.88339	3.45119	7.96302	0.364627	0.770829	2.38627	0	1.05035	0.0425625	1.39622	0	0.36355	1.86277
TCGA-06-5417	0.424658	0	0.315527	0.221037	0.277676	1.16883	0.310782	4.36243	0	6.9588	0.266418	8.74703	0.804555	12.5469	0.930347	0	0.126018	0.105461	2.41562	0	0.359426	0.259554	1.48683	2.60714	2.11861	39.9986	0.233856	1.25989	0	0.409653	3.30672	0.617196	2.18572	0.961256	0	0	9.00869	2.23427	9.31151	0.0452108	0.338341	0.419635	0.0535762	0.662404	0.0389209	4.33548	0.191361	0.66489	5.00296
TCGA-26-5135	0.736986	1	0.0170957	1.43714	1.27667	0.518146	0.050516	14.2881	0.14	3.02678	0.438143	5.04594	0.392328	2.2368	0.648099	0.0602027	0.163869	1.22994	2.225	0.323789	0.817919	0.126567	1.35339	1.30664	4.22884	12.0541	0.076024	0.693129	0.354	1.67799	0.0651503	1.39271	8.05943	0.624988	0.683974	0	1.55045	3.48642	1.99344	0.0881854	0.29331	0.900364	0	0.430681	0.0506111	5.38684	0.124419	1.00869	4.0273
TCGA-06-0125	3.96712	1	0.135889	1.42458	0.439867	0.434497	0.160713	2.94281	0.131683	0.587885	0.150064	2.21326	0.262285	1.36135	0.0884565	0.11025	0.111829	1.24653	1.35618	0.113463	0.32326	0.134222	1.57881	1.5574	2.09052	22.2158	0.279007	0.215006	0.156421	0.406748	0.275162	0.868873	3.60053	0.554465	0.323496	0.274082	1.30422	2.03416	2.99205	0.187109	0.290436	0.921599	0.00658449	0.63107	0.0546041	1.84979	0.141109	0.100992	0.813485
TCGA-27-1835	1.77534	1	0.035089	0.294973	1.28371	1.31164	0.25921	2.80166	0.333327	1.66597	0.0784264	7.66745	0.134209	1.51909	3.01517	0.0247132	0.0420426	0.0351841	10.432	0.0830721	0.239826	0.0432966	10.1193	5.32753	4.01471	72.4207	0.117029	0.711323	0.181646	0.0820018	0.100291	1.00533	2.73702	0.513115	0.116988	0	2.12153	1.19265	2.93605	0.543001	0.602018	0.279999	0.0178742	0.441986	0.0389547	7.9798	0	0.369704	2.73415
TCGA-27-2524	0.632877	1	0.190989	0.617512	1.1747	0.35622	0.0434115	1.12732	0.447558	1.36806	0.0831856	0.790594	0.252864	4.57941	0.334171	0.051736	0.0352057	0.239383	7.83578	0	0.0502064	0.0725116	6.81218	1.5781	3.77616	32.5515	0.293995	0.16245	0.177458	0.663779	0.111976	0.344852	0.895023	0.429673	1.98376	0.0528488	7.84636	1.12354	0.9993	0.271557	0.315074	0.890972	0.0149675	0.481144	0.0652399	2.09394	0	0	1.47754
TCGA-14-1829	0.594521	0	1.96212	1.12162	0.686751	3.80601	0.278297	0.423197	1.61454	3.00993	0.140336	1.53583	1.11071	7.91312	0.317372	0.475382	0.0376153	0.208549	11.1361	0	0.0536427	0.890958	12.3378	1.69693	18.3771	40.3783	0.244313	0.433921	0.352123	0.807033	0.897297	0.42264	2.10918	0.0573853	1.88404	0.047055	7.27616	1.53389	8.93137	0.350871	0.100992	1.30267	0	0.949064	0.0116175	4.7816	0	0.7277	7.55203
TCGA-76-4932	3.99452	1	0.200045	1.94442	2.31062	0.707356	0.0738887	1.71133	0.122866	1.79999	0.0409855	3.38447	0.119552	4.0656	0.537178	0.00880573	0.0898829	0.0438784	4.435	0	0.427269	0.123418	3.39356	3.51248	4.83553	95.23	0.138999	0.115207	0.0431491	0.64281	0.667058	0.65601	5.58808	0.274247	0.500218	0.0149919	2.89776	2.28416	0.796435	0.161234	0.187695	2.65384	0.0127378	0.629949	0	4.27156	0	0.263464	0.430471
TCGA-06-0645	0.479452	1	0.702963	1.78397	1.16056	0.589593	0.078384	1.01775	0.0738596	1.85262	0.154153	1.92496	0.837049	1.88851	0.100563	0.112098	0.222486	0.641696	1.4893	0.125603	0.181306	0.294586	1.72501	0.639295	7.20297	30.3745	0.29491	0.317763	0.183097	0.123985	0.126364	0.586038	3.27742	0.145466	1.34874	0.127232	1.4702	0.760748	1.94754	0.193849	0.398229	1.01605	0.0135127	0.400964	0.0392658	1.27881	0	0.111797	0.360521
TCGA-27-2523	1.33973	1	0.0234518	0.492865	1.23831	0.924027	0.138595	1.8725	0.126754	2.42088	0.1258	4.49356	0.313947	1.64703	3.20061	0.0330343	0.168596	0.149911	3.83026	0	0.240432	0.2315	0.795676	2.30112	5.95227	36.0492	0.260723	0.453806	0.10117	0.895168	0.916072	0.971444	6.27568	1.11456	0.351852	0.0281207	2.00874	3.31298	1.32931	0.68551	0.326918	2.47023	0.0119463	0.94529	0.00867851	4.02252	0	0.197675	9.12627
TCGA-19-0957	1.82192	1	0.152015	7.84165	0.646308	0.530541	0.245011	1.97754	0.0995903	2.49753	0.242982	1.57749	0.951428	1.40929	0.069853	0.194662	0.231814	2.00233	1.62227	0.130869	0.85008	0.306936	1.40661	1.02769	4.28695	20.5328	0.338001	0.840447	0.21462	1.01193	0.289657	0.877749	2.63587	0.555737	0.575935	0.381128	1.11407	1.14493	1.49205	0.13069	0.2371	1.25714	0.0422377	1.11407	0.265928	1.36139	0.352014	0.232968	0.300509
TCGA-12-0619	2.90959	1	0.796949	2.31526	1.68853	0.615698	0.207785	2.94097	0.142045	1.57239	0.118749	0.993803	1.5465	1.17261	0.444299	0	0.0842542	0.193902	10.9764	0.110985	0.801025	0.665216	2.05443	1.75924	8.45162	35.7813	0.104235	0.259183	0.262905	0.127815	0.13399	0.914302	6.85963	1.37106	0.429818	0.0140531	2.4801	2.19091	0.683292	0.236781	0.578093	1.3467	0	0.826699	0.078066	0.540425	0.0852944	0.246965	0.95569
TCGA-06-2569	0.0356164	0	0.122356	0.400002	9.25005	0.494457	0.080344	0.310141	0.0356266	0.624654	0.076978	1.17499	0.987977	4.63006	0	0	0.325785	0.357839	1.80409	0	0.511058	0	4.30505	0.0561669	0.679156	0.561986	0	0.150327	0.469188	0.211809	0.0518097	0.891653	5.3719	1.44133	0.113317	0.00815084	5.06888	0.606489	0.0440347	0.344796	0.23325	0.173576	0.0138506	0.89048	0.120743	2.91602	0.89048	0.0572963	0.0123179
TCGA-FG-8182	1.13973	0	0.0950675	5.32785	0.53385	0.32015	0.46819	22.1694	0.0242208	9.80388	0.849931	14.4864	0.22221	0.203245	0.854283	0.498451	0.227814	0.987675	0.916517	0.0500154	0.649766	0.0260677	1.01542	4.90226	1.42986	0.686162	0.0234867	0.83707	0.510366	1.54696	2.91848	2.13672	1.78019	0.347549	0.475438	0.037998	0.319329	1.45856	6.27254	0.0908128	0.113268	0.219154	0.0215232	1.06443	0.211082	0.346863	0.653442	1.20198	5.54142
TCGA-HT-7881	0.243836	0	0.00962621	15.4561	0.130702	0.525161	0.142222	4.67148	0.0157662	2.8071	0.378669	9.96792	0.073637	0.166697	0.291944	1.89833	0.322948	10.0698	0.663271	0.319057	0.888207	0	0.979796	0.941218	2.09418	1.86455	0.385266	0.496726	0.0996646	0.299949	0.165081	1.98708	1.23317	0.175958	0.128377	3.25503	0.0970026	0.75662	3.26344	0.0496552	0.0825779	0.0614514	0.833606	1.06703	0.455967	0.127785	3.95825	0.608542	1.27339
TCGA-DB-5277	4.23836	1	0.0331313	2.55306	0.566475	1.24962	0.130532	2.7026	0.0940572	8.69392	0.14481	7.85197	0.190082	0.531236	0.530313	0.902263	0.211717	1.27347	1.63462	0.575207	1.24545	0.218032	2.87265	2.57788	1.6462	5.38693	0.0736667	0.3867	0.133398	2.78736	0.652345	1.71549	1.69144	0.605609	0.128871	0.54956	0.77901	6.61587	1.32352	0.227869	0.0236846	0.141001	0.0675079	3.1995	0.302424	0.270057	1.04486	1.62903	2.77172
TCGA-27-1837	1.16986	1	0.0614882	2.45525	0.742108	1.05605	0	3.44302	0.292053	2.95704	0.522236	6.56763	0.529158	2.8986	0.777006	0.108266	0.0736734	2.07315	2.03989	0	0.315194	0.227613	1.91233	1.39718	7.85266	45.4612	0.0683589	1.6431	0.265257	0.670581	0.175745	0.976359	5.25133	0.561974	0.410009	0.294918	4.64709	2.87366	4.94583	0.145373	0.197803	1.27571	0	0.697064	0	5.28405	0	1.03656	3.92766
TCGA-28-1747	0.210959	1	0.147766	3.27484	1.02343	1.05857	0.0793875	3.5938	0.171612	1.77759	0.176142	5.0164	0.359658	1.26651	0.543204	0.141916	0.128763	0.538787	0.7199	0	0.459067	0.298357	0.835568	1.32271	10.9211	19.0069	0.0597371	0.346587	0.185441	0.899935	0.43514	0.890311	2.22567	0.736642	1.05249	0.217453	1.62439	0.599268	4.06098	0.0750675	0.374518	0.857546	0.0547429	0.642988	0.0596527	1.99908	0	0.169842	0.450335
TCGA-06-0152	1.0274	1	0.169247	0.457316	1.13988	0.512962	0.142887	2.75784	0.21384	1.0961	0.158517	4.49473	0.231192	1.67477	0.39719	0.246916	0.173817	0.85459	4.53505	0	0.289191	0.238669	1.91407	1.79801	5.20151	31.6258	0.161279	0.133674	0.187746	0.395525	0.483739	0.267074	4.85941	0.441954	0.66504	0.398635	1.58367	1.00156	3.15863	0.265027	0.207411	1.38913	0.160112	1.12684	0.116315	0.177371	0.395917	0.152847	1.05152
TCGA-HW-7495	0.358904	0	0.0462446	6.26862	0.200578	0.490561	0.204971	9.23092	0.0416577	4.86579	0.409994	12.6691	0.0663289	0.17796	1.22719	1.4738	0.138522	5.63975	0.501559	0.109483	1.02723	0	0.653746	1.97424	1.56497	5.0112	0.12853	0.703102	0.239396	0.846565	1.03537	1.65219	1.00053	0.126796	0.115636	2.1418	0.116501	1.37534	4.73076	0.0596362	0.0495883	0.221411	0.636035	1.66014	0.410715	0.791584	2.86074	1.51045	2.96442
TCGA-HT-7860	0.0410959	0	0.43223	2.08927	0.847702	0.52401	0.0957894	5.22149	0.173441	1.73441	0.0515235	6.60788	0.37197	0.166332	0.546194	0.958924	0.336626	0.403606	4.27424	0.0511646	0.110783	0.266666	0.244412	3.04316	6.45162	35.5175	0.0240264	0.159312	0.0932308	0.69024	1.52365	1.2533	2.81778	0.316031	0.540402	0.265619	0	1.6298	2.135	0.176509	0.115871	0.707058	0.0440354	0.435555	0.135957	3.88806	0.314567	0.182162	1.88958
TCGA-FG-5965	3.06849	1	0.266106	7.53484	0.471475	0.81313	0.351374	4.69678	0.0516409	4.61188	0.339671	8.70257	0.102099	0.247635	1.53105	2.41547	0.205881	5.91913	1.31983	0.143839	0.716518	0.210467	1.15423	2.63603	3.04084	6.32533	0.116743	3.31054	0.260986	0.482695	0.979341	1.31918	0.91764	0.596549	0.231169	2.43524	0.206539	1.68676	5.07484	0.082792	0.34714	0.359553	0.277206	1.71398	0.551503	3.90953	0.733211	0.759142	2.39207
TCGA-DU-7300	5.16712	1	0.00975323	4.55043	0.286925	0.374434	0.0576394	2.7711	0.041533	2.67086	0.0465049	2.91055	0.596869	0.450391	0.69019	2.37675	0.140232	7.68437	0.497794	0.323267	0.833265	0.0722076	0.496362	3.16312	3.05698	4.38882	0.260233	0	0.134639	0.471055	0.68762	0.78108	0.560862	0.106968	0.130071	2.0817	0.0982825	1.98903	1.16886	0.0586954	0.188252	0.155656	0.317969	0.638836	0.461983	0.0885853	2.44887	1.60309	3.17246
TCGA-HT-8011	1.35342	0	0.121628	1.57628	0.665158	1.04447	0.119799	8.09273	0.195887	1.37848	0.102698	17.4703	0.329519	0.253527	0.691635	0.406897	0.0971538	2.61954	2.92281	0.0479916	0.415649	0.0500258	1.2609	1.59123	3.94451	6.11711	0.0901455	0.709803	0.157408	0.615853	2.56863	2.26018	3.45672	0.889296	0.354822	0.771746	0.306408	2.17467	6.21571	0.204775	0.999902	0.85732	0.103261	0.970292	0.120024	8.18613	0.184412	1.11063	0.43162
TCGA-DB-A64U	2.31781	0	0.023453	10.0057	0.309593	0.805602	0.381156	11.4301	0.0268886	13.4556	0.691933	20.1551	0.0224259	0.473826	1.92639	0.231252	0.224806	1.45509	0.598509	0	1.88348	0.231511	1.19357	3.2298	2.39993	1.59273	0.104295	2.35559	0.56658	1.66254	1.11722	4.06408	1.54897	0.643049	0.0977416	0.0140611	0.354501	2.516	6.54561	0.0554484	0.125744	0.168433	0	1.53617	0.216974	0.33591	0.128014	1.77916	6.1199
TCGA-P5-A5EZ	0.191781	0	0	7.05123	0.979094	0.865974	0.470379	8.0248	0.104289	4.55353	0.773623	5.77081	0.140506	0.329854	0.402318	0.0344971	0.264092	0.22101	0.90622	0.05798	0.836929	0.0906563	0.553938	2.15849	3.23618	2.4586	0.108907	1.17347	0.464858	0.820339	2.42659	2.51924	1.15733	0.402894	0.163303	0.0293659	0.863753	2.13304	7.60191	0.131593	0.131305	0.136797	0	1.20308	0.0815651	2.25859	0	1.08374	2.3188
TCGA-CS-5390	5.3863	0	0.0699446	1.80595	0.263803	0.444173	0.295255	9.92602	0.0196386	6.26834	0.729546	3.17736	0.114654	1.42272	1.66672	0.443359	0.359167	2.60248	0.458987	0.378496	1.36588	0.123293	0.678025	3.07546	1.01443	2.36027	0.0222172	1.60206	0.482779	3.73619	0.0951974	2.22127	0.489262	0.292234	0.0666281	0.479255	1.0069	6.9835	7.94009	0.111675	0.171433	0.223255	0.142518	2.3662	0.591622	0.0418869	0.836283	2.77935	6.51842
TCGA-HT-7475	1.45205	0	0.114906	5.31271	0.166129	0.735221	0.113178	15.8669	0.0470494	4.73403	0.48511	8.72868	0.0183123	1.3634	0.145203	2.19855	0.2983	3.83098	2.0282	0.408055	1.73433	0	1.35366	2.11647	1.22674	0.474991	0.170327	2.08232	0.644407	1.26807	1.4779	3.94001	0.60516	0.630112	0.159626	1.96913	0.771933	3.19361	9.58368	0.0987871	0.102679	0.183383	0.234131	0.820178	0.566956	0.78274	1.39377	1.45281	3.86945
TCGA-DU-7302	5.02466	0	0.0106759	1.48081	0.217433	0.280429	0.347008	5.33588	0.0139884	6.91316	0.43587	6.38921	0.367501	0.308125	1.34908	1.90984	0.383748	6.78421	0.817333	0.15165	0.583741	0.131731	0.241476	3.16097	1.45374	2.73615	0.0712132	0.570568	0.442131	1.58012	0.16274	1.60676	1.03941	0.312234	0.088985	3.46276	0.107581	2.88025	3.56169	0.027535	0	0.27261	0.706978	0.914435	0.331859	0.201391	3.65176	1.97971	5.77475
TCGA-FG-A60K	0.553425	0	0.124001	3.43993	0.271255	0.901987	0.329768	19.8272	0.032495	13.8031	1.08274	32.2321	0.23714	0.548761	3.13391	0.393003	0.416008	0.752239	0.886043	0.293568	2.37305	0.275411	1.61272	5.34498	2.8575	14.7625	0.0551427	1.43969	0.213973	2.62739	1.48855	3.72395	2.00507	0.589321	0.103356	0.0446063	0.499819	1.58051	11.1254	0.0533031	0.0531867	0.613483	0	3.09263	0.256969	0.225252	0.631716	2.613	4.61764
TCGA-CS-6290	1.49589	0	0.0657461	5.98746	0.380217	0.61994	0.323787	2.45429	0.0323045	4.05463	0.192664	5.52144	0.607711	0.379509	0.360018	0.077175	0.15755	0.953156	2.62856	0.103768	0.711487	0.189291	0.743545	1.96927	6.48052	8.64509	0.0243642	0.363492	0.189083	0.529227	2.46376	0.922928	1.35383	0.400592	1.22387	0	0.331259	1.37338	2.61458	0.103626	0.0235	0.262317	0.0111636	3.11936	0.0729893	0.390444	0.279116	0.600352	2.85933
TCGA-HW-8319	1.80822	0	0.018702	1.37565	0.204556	0.585725	0.580255	12.7217	0.0765774	5.65421	2.0733	20.3418	0.0536489	0.215909	1.60705	1.84406	0.76188	4.5616	1.4318	0.265659	1.21433	0.299996	0.634524	3.31599	2.93092	2.14257	0.0623754	5.32501	0.27431	1.45687	2.31633	2.15623	1.12338	0.410227	0.233825	0.925045	0.376918	0.635667	14.8209	0.136667	0.200543	0.104466	0.314383	2.09661	0.304516	1.93384	1.73539	0.512325	4.82933
TCGA-HT-7688	2.6411	0	0.101432	5.04503	0.140272	0.666088	0.124883	8.97527	0.0221506	3.20021	0.211594	3.19785	0.0323299	0.0975834	0.726332	4.94118	0.243066	13.1329	0.927544	0.480275	0.606608	0.0417193	1.00374	1.35611	1.22592	3.3244	0.394681	0.716565	0.145857	1.17205	1.65894	1.91407	0.952896	0.154507	0.253634	5.0424	0.0851769	2.72934	3.54093	0.0654025	0.0543831	0.0539598	0.852542	1.36283	0.794504	0.708672	6.33622	1.03308	4.39601
TCGA-32-5222	0.452055	0	0.926933	1.84815	0.690239	1.99299	0.105345	1.50337	0.120675	2.10401	0.0389562	3.75951	1.04542	9.60359	1.3215	0.0836975	0.142388	0.199593	4.03346	0	0.365503	0.234616	3.89753	1.05558	6.21432	69.1811	0.184963	0.459914	0.061519	0.222176	0.611387	0.656347	1.67123	0.217224	1.18863	0.00712482	9.10113	1.48945	0.923799	0.173684	0.203888	1.63105	0	0.658635	0.0175906	2.25836	0.0864874	0.300503	3.14405
TCGA-02-0047	1.22466	1	0.645501	1.38967	0.391906	0.731668	0.186086	1.99171	0.247546	5.95106	0.154831	4.3902	0.541959	1.60553	0.437691	0.898166	0.150911	0.781437	1.60711	0.0745466	0.753244	0.388531	2.84886	1.26837	3.84371	19.4314	0.315057	0.667336	0.217339	0.833976	0.239995	0.80433	3.65729	0.287784	0.367436	0.320931	1.9038	1.60537	2.56674	0.169192	0.168823	0.55278	0.0160398	1.5865	0.128175	2.44195	0.458323	0.464467	2.58193
TCGA-14-0736	1.25753	1	0.474889	1.59684	0.788078	3.16649	0.350811	1.72351	0.731124	0.916428	0.0141521	1.23905	1.04441	4.52301	0.24004	0.484974	0.0568997	2.59516	5.33232	0.224857	0	0.234388	5.77348	2.338	8.37975	16.686	0.897519	0	0.0819456	0.554899	0.361951	0.442604	1.2032	0.694442	2.05829	0.455545	6.46031	2.16896	0.922901	0.398065	0.101845	1.93263	0.0725721	0.478542	0.0527207	7.00074	0	0.10007	1.44142
TCGA-06-5859	0.378082	0	1.33947	0.384962	0.604504	0.578309	0.169144	0.949708	0.273761	2.64414	0.0614114	4.90996	2.62729	1.63008	0.318274	0.0241895	0.109738	0.160713	5.37571	0.0542077	0.782477	0.141263	1.0358	5.86498	9.7226	53.6799	0.127277	0.105492	0.177796	0.49942	1.13435	0.213403	3.05055	0.544094	1.03058	0	1.15365	2.74818	0.877599	0.0590548	0.319182	1.07799	0.0116636	1.00944	0.0508389	3.98333	1.04149	1.78522	0.819458
TCGA-27-2521	0.865753	0	0.249825	0.420026	0.442852	1.51436	0.406012	4.50752	0.106385	5.50977	0.0781726	16.1938	0.549432	2.25925	1.73632	0.043988	0.359199	0.0594942	1.56197	0.295726	0.768374	0.462392	8.82924	1.46218	1.65061	41.8395	0.13887	1.49631	0.323319	1.77096	8.30672	0.905491	2.46075	0.684984	0.291524	0	3.02096	3.39654	6.99945	0.246997	0.107155	0.199352	0	1.85663	0.00924493	4.44215	0	1.26346	2.63703
TCGA-06-0743	1.85753	0	0.0820703	2.81716	1.75404	2.62562	0.323345	2.92183	1.09327	1.42456	0.403553	10.4389	0.287745	2.1055	0.691396	0.115604	0.16389	0.102866	5.37561	0	0.4207	0.337558	6.80652	2.35462	4.51871	36.6721	0	0.554576	0.424856	0.383591	0.599462	2.03031	1.66661	2.45028	0.410439	0.0328031	1.92971	1.54004	10.2343	0.382187	0.557362	0.742216	0	0.620262	0.0101236	3.65063	0	0.172942	1.75985
TCGA-14-1823	1.48493	1	0.393701	1.07922	0.58104	1.62558	0.657541	0.922987	0.330821	0.755035	0.0255058	2.4843	0.58924	5.46736	0	0.0120558	0.287135	0.214548	10.1344	0	0.467976	1.35177	3.48457	2.98199	7.91673	38.3311	0.418663	0.283913	0.0886123	0	0.391398	0.307257	2.34878	0.250313	1.45529	0.0307879	10.8669	4.18174	1.71875	0.676946	0.256972	4.80804	0	0.603719	0	9.65122	0	1.08212	0.418751
TCGA-HT-7854	3.29041	0	0.591224	3.91088	0.519081	0.489593	0.0286393	2.75376	0.00952457	0.534393	0.346604	2.03886	0.278032	0.0932444	0.0244954	0.655317	0.139355	1.59626	0.296808	0.045892	0.397464	0.119593	0.767287	2.98316	3.89689	4.67043	0.129302	0.142895	0.100348	0.0755011	0.904934	0.394788	2.96335	0	0.791697	0.19757	0.195335	0.844164	1.91498	0.0333303	0.041572	0.355768	0.118492	0.732506	0.136293	0.189605	2.22194	0	1.0538
TCGA-06-2562	0.235616	0	0.18865	1.42728	1.06252	0.533652	0	2.21701	0.646796	2.57341	0.0187398	5.37332	0.481035	1.35514	1.68463	0.150582	0.090414	0.567485	2.5997	0.178649	0.0859589	0.40348	1.63569	3.1089	3.39474	64.8224	0.391496	0.0927106	0.260424	0.60742	0.383429	0.694617	7.18929	0.367824	0.440277	0.233748	1.52081	2.16407	1.07271	0.124343	0.296693	1.04372	0.0384392	0.570304	0.0744653	6.25628	0.183061	0.583045	0.740683
TCGA-FG-8187	1.67397	0	0.0569151	16.985	0.283352	0.851005	0.168178	5.0755	0.0447446	2.90797	0.678449	6.4597	0.174152	0.131413	0.575373	0.248529	0.272776	1.43244	0.842417	0.0538979	2.52851	0.0280912	1.54481	2.51599	3.76959	5.10876	0.0506198	1.02791	0.17678	0.780317	2.06053	2.19256	1.05641	0.374528	0.436441	0.129667	0.229411	1.25742	6.95609	0.0489311	0.0488243	0.127166	0.0695817	2.15073	0.151645	0.32607	0.497058	1.87096	1.6708
TCGA-DU-5855	0.567123	0	0.242441	2.67495	0.601972	0.571512	0.388042	9.51116	0.0628709	6.39898	0.364258	3.72287	0.579557	0.447046	0.153182	0.234783	0.242071	0.817923	2.44901	0.143493	0.552343	0.0997166	1.08532	5.09853	2.64529	23.7542	0.0898436	0.819126	0.313762	0.645267	3.90741	1.79233	1.69094	0.406229	0.841986	0.339158	0.814352	3.34765	7.43823	0.0998734	0.0866568	0.209582	0.0205831	1.88319	0.119622	0.656368	1.02925	0.936614	5.23532
TCGA-E1-5319	7.96438	1	0.105217	4.76645	0.740758	0.755902	0.138179	5.043	0.0191476	6.47451	0.104519	1.50607	0.648367	0.15746	1.27049	0.164676	0.140075	1.50047	0.447513	0.055355	0.838989	0.144253	0.594967	4.36303	2.80707	15.2021	0.0519883	0.021545	0.0605198	1.29319	0.846495	0.661829	2.2964	0.213696	0.253353	0.0560728	0.117807	3.30305	1.70399	0.0100508	0.0501442	0.130604	0.0357314	1.00136	0.10383	0.498244	0.510496	2.31571	4.20519
TCGA-DU-A5TW	0.471233	0	0.0421588	6.55648	1.04944	1.61851	0.539823	25.0056	0.0644461	10.2105	0.695193	9.89979	0.0537499	0.405591	1.66927	0.108872	0.404108	0.176138	3.44279	0.0665398	0.624317	0.0346801	1.90715	3.16418	2.20799	7.10371	0.0624928	0.828744	0.727482	1.09471	1.5263	3.67702	2.25633	0.616499	0.140559	0	0.14161	5.22427	18.4195	0.15102	0.0602762	0.0672829	0	1.27449	0.114408	1.73784	0.153411	2.3098	5.30953
TCGA-FG-7638	1.87945	0	0.0468028	3.24591	0.300086	0.496482	0.172871	2.25672	0.0574916	5.2901	0.0976337	7.1933	0.268518	0.202621	4.08087	1.12899	0.140194	3.26454	0.418034	0.166206	1.55945	0.317627	0.595473	2.67483	2.96973	13.0869	0.0780488	0.474392	0.100952	1.62242	0.82492	1.80138	2.11848	0.299429	0.0195053	0.841807	0.235814	2.73417	2.42551	0.0201187	0.0501869	0.26143	0.143047	1.70965	0.207836	0.114448	0.936705	0.838309	1.32518
TCGA-HT-A5RA	1.22466	0	0.220925	0.670651	1.19431	0.223197	0.0362671	2.31631	0.128654	1.78203	0.0219459	4.70344	0.868469	0.165311	0.806506	1.06325	0.235294	0.0492275	8.64476	0.0581148	0.125831	0.121156	0.832839	5.05382	9.32565	56.2298	0	0.0678573	0.169432	0.554538	0.748377	1.68622	2.60656	0.31409	0.409207	0	0	1.46009	4.1212	0.332384	0.421154	0.783517	0	1.79336	0	5.08507	0	0.258634	0.311375
TCGA-DB-A4XD	2.25205	0	0.185025	4.1876	0.526062	0.316339	0.252336	18.8317	0.027973	9.42558	0.797397	29.1973	0.163312	0.492935	1.25897	0.200482	0.648021	0.242611	0.871705	0.0673909	0.778218	0	0.804812	3.32225	0.860088	0.739629	0	2.38688	0.294715	1.3748	2.98317	1.65077	2.00967	0.468288	0.118631	0.00853309	0.430265	1.36057	9.58876	0.122361	0.0305235	0.0908579	0.0145002	1.18323	0.0632027	0.457419	0.414329	2.03943	3.64944
TCGA-HT-8013	5.29589	1	0.0278918	5.66637	0.638193	1.27743	0.247252	16.1193	0.0335004	5.74702	0.717605	8.67216	0.355604	0.393558	0.704919	0.229183	0.356471	0.60363	2.91832	0.176088	0.857855	0.137664	0.893742	3.39296	5.54348	0.395305	0.0206723	3.49534	0.35295	0.854612	3.17108	2.34281	3.21315	0.101967	1.2089	0.0334447	0.374752	3.14032	16.6831	0.0839272	0.0797562	0.20773	0	1.24137	0.0481672	0.441707	0.169159	2.74282	4.65837
TCGA-DU-6401	7.28767	1	0.179163	0.531572	0.620082	1.40545	0.155708	6.20728	0.0517837	4.51954	0.113066	5.94636	0.0403098	0.34473	0.639254	0.118762	0.328316	0.0977501	0.457215	0.149705	1.8008	0	1.01311	2.24236	1.18035	8.60107	0	0.0582673	0.236416	0.853816	2.75118	1.76805	2.78422	0.0770573	0.122981	0.101097	0.531004	2.17166	6.79306	0.0543637	0	0.100918	0.0107371	2.33642	0.0546004	0.213534	0.230102	0.62183	2.88376
TCGA-DH-5141	2.65205	0	0.125632	1.66541	0.626915	0.93728	0.199891	2.16452	0.0474841	3.97259	0.0518391	5.29505	0.720776	0.743782	3.78572	0.217803	0.185265	1.26214	0.320605	0.137275	1.48615	0.0476978	0.382526	3.1741	2.53066	7.36189	0.0214876	0.374005	0.100055	1.88203	0.220971	1.36105	8.32492	0.0353296	0.0966601	0	0.486915	2.91517	4.24659	0.108008	0.0414509	0.2005	0	1.02252	0.0286097	0.060767	0.140664	3.54338	3.13467
TCGA-HT-7477	2.02192	0	0.0490311	0.566742	0.47156	0.569655	0.181102	21.4809	0.0361373	6.99129	0.529675	7.77565	0.0937675	0.683975	1.42505	0.32806	0.293738	0.626841	2.43993	0.0580398	0.837792	0.15125	1.45559	2.50677	4.17779	6.77535	0.10902	3.61439	0.423034	0.744796	1.98531	2.01409	3.88036	1.70286	0.326943	0.323358	0.617603	2.78622	3.49387	0.221303	0.525763	0.117376	0.0624408	3.4277	0.136082	9.9943	0.133814	0.413281	7.81875
TCGA-HW-A5KJ	0.879452	0	0.0617227	1.76415	0.614573	0.748288	0.145907	9.44679	0.113223	5.08962	0.864515	1.91238	0.0708234	0.641311	1.40394	0.339077	0.118327	1.83813	2.29969	0	3.67019	0.0913922	2.51296	1.92951	2.67561	1.74957	0.0548956	0.955493	0.426029	2.65409	0.470439	4.44019	0.527135	0.722069	0.0823143	0.769711	0.373185	5.63811	12.1951	0.111435	0.370639	0.275816	0.0251531	0.995159	0.292363	0.060373	0.0449204	2.60129	7.73987
TCGA-DU-5870	15.1945	0	0.0758501	2.32131	0.523961	0.318576	0.35004	11.1286	0.0630963	7.13297	0.814298	13.2988	0.216769	0.367339	2.44906	0.154865	0.228747	5.04738	0.624217	0.104922	1.38638	0.0841334	1.47481	3.69888	3.35531	4.26573	0.0132664	1.88019	0.5574	1.65581	1.41769	2.65367	2.54087	0.959693	0.23725	0.0592771	0.463793	6.50725	9.07525	0.0175832	0.361929	0.22171	0.00607866	1.30538	0.150135	0.0500179	0.300799	2.39231	7.43897
TCGA-FG-8188	1.24658	0	0.192122	4.224	0.769198	0.597224	0.567699	7.84616	0.0387281	5.24214	0.215804	13.9296	0.226102	0.113743	2.24103	0.187355	0.106244	0.251918	2.94171	0	0.909078	0.109413	0.752115	3.11388	2.04813	3.19418	0	1.11666	0.280518	0.690743	2.98496	1.86713	1.20325	0.216112	0.541998	0.00886041	0.148923	1.7267	4.56343	0.0571747	0.0950832	0.165101	0.0150564	1.86154	0.0218757	3.26281	0.107555	1.30797	2.42363
TCGA-HT-A617	1.34521	0	0.382591	8.38515	1.36052	0.855878	0	2.69206	0.102945	0.91243	0.0814399	4.47867	0.209049	0.315493	0.552535	0.346448	0	1.11321	14.471	0.0646981	0.420256	0.0337202	1.00445	3.36827	4.23871	21.0763	0.729158	0.35254	0.0707347	0.23417	0.989372	0.584869	2.69956	0.399624	0.592231	0.11469	0	4.81844	3.05379	0.205576	0.234431	0.588786	0.0556832	0.37865	0.192145	8.611	0.248609	0.575865	0.519972
TCGA-CS-4938	0.391781	0	0.0212698	3.17375	0.256708	0.988473	0.691349	0.992498	0.0522549	4.00035	0.244036	4.76916	0.223721	0.245553	0.618193	0.119843	0.178394	1.13302	0.841332	0.0503557	0.799561	0.026245	0.420959	2.4678	1.31962	10.1112	0.0709395	0.489979	0.165162	0.347948	3.30309	1.18943	1.6046	0.116638	0.425487	0.00637608	0.214334	0.813312	2.85907	0.0594299	0.0456155	0.101836	0	1.12526	0.0157421	0.356652	0.193496	0.806771	1.62845
TCGA-E1-5311	11.189	1	0.0799717	1.75539	0.241297	0.412947	0.315076	8.51371	0.0320176	5.48719	0.198603	2.63719	0.628748	1.06002	2.7847	0.682148	0.255519	2.96475	0.453519	0.252441	0.941348	0	0.50246	4.11771	1.48204	3.74659	0.0197573	0.638648	0.122664	1.4536	0.761912	1.39868	3.71344	0.0974539	0.0592509	1.60887	1.07449	3.02019	1.9667	0.0190982	0	0.0992677	0.407374	1.79082	0.263058	0.105539	1.81072	3.25804	5.9416
TCGA-DB-A4XH	1.04932	0	0.0821303	3.62471	0.351064	0.580824	0.283133	10.2765	0.0493227	3.47175	0.322262	6.07151	0.0523556	0.52676	1.03785	0.559163	0.0656041	2.23725	0.803437	0.453695	1.40336	0	1.16105	3.98693	1.43381	1.14785	0.121743	0.27749	0.307064	1.40753	1.17372	3.29812	0.981994	0.350295	0.0456376	0.262616	0.82762	3.19864	9.85755	0.0706091	0.0880688	0.131075	0.0697282	1.75869	0.273536	0.219963	0.249052	2.65371	3.36104
TCGA-HW-7493	2.99178	0	0.0336777	1.36836	0.237101	0.657797	0.464397	0.861402	0.0330952	3.75499	0.0769447	3.64292	0.236153	0.151199	0.283715	1.17015	0.188307	2.3385	1.03132	0.584693	0.191816	0.0831103	0.253915	2.86002	1.60099	1.11372	0.0998421	0.186194	0.0387422	0.384773	4.51338	1.22452	1.23357	0.0410397	0.336848	2.24122	0.226245	1.02544	1.96348	0.0820346	0	0.143327	0.263048	0.791857	0.0997011	0.211765	1.96079	0.567735	1.92236
TCGA-P5-A5EY	0.19726	0	0.0126103	3.18022	0.313902	0.458639	0.18631	1.07224	0.0247844	1.56053	0.0638858	1.21326	0.192928	0.121318	0.605537	1.66971	0.120874	4.30861	1.09415	0.119418	0.0861886	0.0311199	0.49915	3.38639	2.18453	5.45106	0.981356	0.139438	0.1088	0.255405	0.985162	0.531061	1.88828	0.184404	0.147151	1.15674	0	0.723286	0.435679	0.0921514	0.0540884	0.704384	0.308335	0.190609	0.382655	0.0352416	0.780087	0.159437	1.31394
TCGA-HT-8107	0.0383562	0	0.0543498	10.8892	0.136657	0.146423	0	1.16472	0.0267049	1.64261	0.035093	0.265886	0.0519695	0.174292	0	4.5105	0.0868272	17.287	0.161814	0.343124	0.123823	0	0.153665	0.910639	0.802851	1.03775	0.181269	0	0.078154	0.197577	0.431505	0.506549	0.639521	0.0662309	0.0755019	9.82981	0	0.577283	0.322739	0.0272567	0.0388531	0.101195	1.4858	0.29666	1.37435	0.094931	8.43831	0	0.254426
TCGA-FG-6692	1.53699	1	0.156015	6.10678	5.08986	1.10333	0.115251	2.77044	0.175675	1.08721	0.255716	3.22788	0.466193	0.150095	0.369657	0.00686758	0.186932	0.0464424	3.60815	0.04617	0.533163	0.0240635	1.81956	2.42381	10.5123	35.9775	0.0867238	1.04226	0.117782	0.486135	0.0928996	1.44735	2.87026	0.463418	0.455139	0	0.0982592	0.704279	3.63208	0.134129	0.418238	0.591351	0	0.908897	0.0144335	2.18686	0	0.205475	1.36056
TCGA-HW-7491	3.34795	0	0.0795223	0.148555	0.293261	0.42848	0.757155	8.22765	0.0347319	8.34151	0.655655	10.475	0.642111	0.15301	3.79627	0.105792	0.465819	6.11766	0.721553	0.209185	0.634104	0.109026	1.04924	5.46956	0.704817	0.876597	0.0589387	0.45594	0.28969	2.64307	0.824975	2.73894	3.02851	0.323021	0	0.0105949	0.178075	5.01162	5.15147	0.0189908	0.113696	0.0423042	0.00900187	1.44686	0.150408	0.0370397	1.35041	1.78744	8.97439
TCGA-HW-7486	2.49315	0	0.0195384	10.2655	0.552681	0.355307	0.202068	2.65407	0.0192005	4.08168	0.497834	5.09781	0.112096	0.394737	0.765389	0.522914	0.210693	2.79666	1.17173	0.092513	0.868013	0.0964343	0.441933	2.6907	3.29026	2.52684	0.0434432	0.432089	0.185432	1.27849	1.24719	1.17354	1.4851	0.25	0.211711	0.0644274	0.196887	2.28282	6.28631	0.0125982	0	0.218274	0.0895751	1.25515	0.0867636	0.464128	0.426588	1.89391	3.43434
TCGA-P5-A5EU	0	0	0.0119249	0.300736	0.494732	0.289139	0.281893	4.0311	0.0312496	3.76963	0.280744	7.54501	0.273662	0.344171	0.904141	0.109183	0.28576	0.263058	5.11251	0.0564634	0.366767	0.205998	0.674311	2.77534	8.50338	92.6871	0.0530293	1.60428	0.349813	2.24802	1.34061	3.82821	3.25897	0.69752	0.496974	0.0214484	0.120166	2.83721	3.9011	0.205041	0.230167	0.85641	0	3.21443	0.0970831	6.18197	0.216966	0.603084	3.42504
TCGA-DB-A4XF	1.53151	0	0.280893	2.24886	0.27242	1.05404	0.434765	12.4552	0.096393	5.35094	0.203292	6.23825	0.0767402	0.514732	0.0338052	0.744229	0.288478	2.42088	1.87739	0.50667	1.82842	0.0330091	1.21018	6.2445	4.97919	16.6666	0.0892227	0.394407	0.161567	1.18784	1.32533	1.91153	2.8711	0.391197	0.267574	1.40339	0.269575	1.73329	10.0802	0.114995	0.0860579	0.106735	0.122645	4.14471	0.287089	1.26161	0.730098	0.394605	3.01768
TCGA-32-1982	0.389041	1	1.24119	3.13019	1.8413	0.501581	0.122253	2.23087	0.501442	2.43324	0.0863069	2.56375	0.632977	5.25402	0.31369	0.116556	0.297432	0.746733	4.96234	0	0.141388	0.204202	2.10556	1.36743	10.7342	43.1472	0.183984	1.06745	0.285569	0.322291	0.157669	0.428448	2.94451	0.453756	2.34497	0.148829	6.25369	2.37302	2.50148	0.391262	0.443645	1.84881	0.0421506	1.35497	0.122483	5.78119	0.150552	0.174366	4.46085
TCGA-28-2509	0.39726	0	0.273368	0.689415	1.75276	1.3809	0	3.68506	0.165662	1.40677	0.0162933	1.49337	0.914886	3.18225	0.138179	0.00962668	0.0655084	0.0411164	7.95289	0	0.373683	0.371043	2.31872	3.19996	5.58369	101.267	0.0911744	0.0503793	0.40096	0.106476	0.390668	0.42464	4.02342	0.499692	0.341783	0	3.58113	1.65506	1.29865	0.176265	0.263821	0.632605	0	1.825	0.0404647	2.67391	0	0.345631	0.222917
TCGA-06-0158	0.90137	1	0.163327	3.23635	1.27601	1.43792	0.0689448	4.54854	0.236932	1.2007	0.396338	4.43264	0.580076	1.36928	0.206391	0.172547	0.307519	0.266126	3.36419	0.0552389	0.956834	0.143951	2.24294	1.19692	4.58718	20.1994	0.129698	0.429996	0.181179	0.508921	0.489049	1.42559	4.26434	0.426496	0.563988	0.0839328	1.29316	0.570006	3.96764	0.18555	0.325254	0.707507	0.0118855	1.49889	0.112246	4.45034	0.0849043	0	0.317106
TCGA-14-0789	0.936986	1	0.210312	1.76797	2.09896	0.39226	0.0956073	1.9124	0.0900888	0.792877	0.0241057	1.84669	1.05191	2.86377	0.204434	0	0.193838	0.29199	1.48626	0	0.165858	0.0798478	4.39106	2.31702	5.98312	33.6094	0.143884	0.0894427	0.223328	0.252047	0.277435	0.469093	3.01199	0.177429	0.782094	0.0193986	2.77138	2.13075	0.419201	0.111267	0.104085	0.232369	0	0.448312	0.0359202	1.23202	0	0	0.234527
TCGA-14-1034	1.32877	1	0.106628	0.421681	3.91303	1.16912	0.0256693	2.78312	0.137646	1.45554	0.00847664	2.2364	0.289261	1.93293	0.690901	0.0687357	0.112652	0.314457	2.22806	0	0.168795	0.0672547	6.36633	2.07178	4.67127	90.1116	0.0632451	0.0182053	0.247469	0.300386	0.240821	0.676958	4.55879	1.31445	0.304112	0.0888392	2.09395	2.63305	0.577603	0.389794	0.538051	0.494196	0.00885034	1.8751	0.0731125	0.114243	0.035947	0	0.169294
TCGA-06-0174	0.268493	1	0.134669	1.86793	0.629816	0.544214	0.159172	1.81536	0.180864	4.79335	0.268888	3.00859	0.180279	2.22841	0.136141	0.161241	0.225899	2.09978	1.20284	0	0.460216	0.132935	0.91381	0.880922	1.66017	12.8674	0.17966	1.11682	0.162667	1.13298	0.307926	1.05059	4.89952	0.492324	0.112248	0.0403698	2.57839	2.43168	1.89017	0.191033	0.202169	0.386862	0.04116	0.542819	0.0996701	3.96113	0.147013	0.340535	2.96501
TCGA-HW-7487	1.12055	0	0.0463268	5.99741	0.321496	0.580359	0.383293	6.87905	0.0151752	5.39807	0.140819	5.15219	0.141753	0.392207	1.19425	3.19102	0.133218	8.02697	0.44925	0.307096	1.23487	0	0.890675	3.10698	2.0978	3.93948	0.144209	0.324429	0.33575	1.41465	0.317785	2.12368	2.0521	0.237107	0.123564	3.68295	0.280099	2.89335	2.97105	0.0756735	0	0.0887217	0.500293	1.2371	0.548593	0.239516	3.06812	1.99148	3.76931
TCGA-CS-5394	0.00821918	0	0.010302	0.433015	0.303069	0.416318	0.608825	6.96503	0.0539938	5.29517	0.162715	4.46868	0.650154	0.297333	2.78591	0.108836	0.148123	8.52736	0.368063	0.585353	1.05618	0	0.349527	4.26327	0.879879	1.1559	0	0.30377	0.266653	1.66923	0.01963	2.40396	3.26124	0.225973	0.0343473	0.00617649	0.103813	3.23895	4.78279	0.0177137	0.198844	0.11509	0.0104956	2.23197	0.0762465	0.00719767	0.0374879	2.17088	6.44057
TCGA-HT-7603	1.93151	0	0.0191662	9.5463	0.0867445	0.580898	0.141585	1.01358	0.0125565	4.99023	0.425522	4.2506	0.0549804	0.258145	0.290636	5.62224	0.0688931	10.6517	0.929312	0.226877	0.491238	0	0.541893	1.99278	1.35126	1.64115	0.511388	1.00666	0.0661455	0.194093	0.931268	0.740992	0.556535	0.0700681	0.111826	5.15369	0.193136	1.11967	2.91774	0.0535521	0	0	0.497924	0.289704	1.01424	0.120517	0.802052	0.403878	2.86532
TCGA-HT-7857	0.0191781	0	0.143111	0.644492	1.2106	0.227202	0.181233	1.35678	0.843816	0.826638	0.112714	0.700117	1.05565	0.255693	0.542534	0.00719953	0.0489919	0.973744	1.06955	0	0.2096	0.353172	0.867051	1.13323	9.66137	6.13315	0.500036	0.41445	0.141114	0.366298	0.116868	0.218775	4.32435	0.149482	2.30049	0.0122573	0.309026	5.12482	0.949151	0.153795	0.131536	2.3166	0	0.566547	0.0151312	6.52772	0	0.172325	1.45411
TCGA-HT-7616	0.0191781	1	0.718435	3.35526	1.67396	0.51614	0.235877	4.23807	0.0575267	2.91465	0.371107	1.14552	0.335852	0.0614377	0.403494	0.0449773	0.114774	5.4669	1.01856	0.226783	0.654713	0.157597	0.812503	2.95715	8.54158	23.6266	0.106495	0.176534	0.0826476	1.1193	0.425894	1.84069	1.82708	0.466927	0.159686	0	0.16088	2.20449	1.56858	0.0137256	0	0.636988	0	1.48814	0.0708964	0.379248	0.0580956	2.89326	4.10815
TCGA-HT-7474	0.312329	0	0.0373547	6.24113	0.26064	0.245302	0.165568	3.27307	0.0520039	2.51157	0.626178	15.3352	0.214312	0.772652	1.15649	2.88083	0.0895146	7.24773	0.78645	0.176872	0.414881	0.115231	0.422457	1.74904	3.53654	3.45226	0.0415287	0.636782	0.080573	0.436484	0.76516	1.4184	0.622096	0.341404	0.124542	3.01222	0.37642	0.674505	4.57754	0.0602149	0	0.149039	0.627937	0.682262	0.45617	0.123968	2.65063	0.432934	1.46381
TCGA-DU-8166	1.4137	0	0.108208	1.15773	0.118725	0.576421	0.319744	7.16076	0.058002	8.88907	0.439734	15.5281	0.263377	0.264989	1.09391	1.12238	0.612901	1.97523	2.15893	0.0931565	1.10937	0.097105	0.890013	5.75073	2.1797	0.987556	0.109363	3.48075	0.28857	0.674346	2.54921	1.84726	1.20419	0.323665	0.24598	0.560289	0	2.17332	22.2719	0.0972577	0.0421936	0.0941968	0.20044	1.56127	0.254821	0.213059	2.43414	1.57542	3.01258
TCGA-HT-7481	4.93151	0	0.044431	10.2714	0.393803	0.426435	0.295399	4.69937	0.040024	4.70899	0.758039	5.43404	0.148698	0.213726	0.477241	1.02484	0.106472	5.13177	0.510235	0.0525945	1.29062	0.0274119	0.251243	3.22764	1.5036	2.54509	0.0246979	0.0409411	0.249175	1.48829	1.69322	2.36193	1.02454	0.406079	0.0740674	1.29862	0.335796	1.43938	5.4327	0.0477478	0.285862	0.0709092	0.124482	1.17529	0.361724	0.0776062	0.970077	2.01297	4.27729
TCGA-FG-7636	1.49041	0	0.048166	2.07513	0.281577	0.559605	0.177906	5.34414	0.00394442	11.4712	0.717697	6.79411	0.0690849	0.208523	1.00429	0.373157	0.201989	0.754634	0.737503	0	0.905312	0.208014	0.81709	2.37134	1.79493	7.23891	0.107096	0.79889	0.249342	1.05058	1.28489	1.71253	1.29577	0.308151	0.260955	0.642526	0.364024	2.96729	3.22421	0.0879949	0.0516487	0.0576525	0.0490713	1.36509	0.240626	0.185086	0.131453	1.9792	5.74969
TCGA-DU-5874	1.26301	0	0.0360782	0.606577	0.408217	0.255144	0.319821	17.209	0.0413633	5.91794	0.526831	6.45691	0.638216	0.121482	1.23095	0.260452	0.237753	2.14795	0.483366	0.170828	2.03434	0.0890345	1.17306	6.94963	1.65697	2.22641	0.120329	0.0997332	0.35797	1.71438	0.0171863	6.38261	0.744628	0.923266	0.0751789	0.221712	0.454447	6.41875	6.02791	0.0116314	0.193434	0.143947	0.0551344	1.97684	0.307072	0.0819216	0.229748	4.82761	6.48054
TCGA-HT-8018	1.79178	0	0.228416	5.28044	0.452284	0.384608	0.337472	3.69097	0.0997625	2.39637	0.124795	4.17487	0.145608	0.238062	0.62539	2.1852	0.136841	6.80903	1.1901	0.270384	0.29272	0.117435	1.2378	1.11407	5.13023	3.09117	0.846464	0.438489	0.0656916	0.726563	0.779799	0.998731	2.02121	0.104381	0.444237	8.03412	0.287716	0.930024	2.88744	0.0695492	0.020411	0.243026	0.746609	0.767244	0.457854	0.398967	4.1559	0.481327	1.39696
TCGA-DU-7012	0.545205	1	0.0573191	1.16447	1.12416	0.984444	0.1976	2.06046	0.36926	0.456498	0.0797143	1.60458	0.566357	0.220577	0.0724322	0.141295	0.0228927	0.617851	3.53499	0.0452337	0.0979409	0.282906	0.216081	1.4669	5.95008	4.2311	0.0849652	0.105634	0.0494542	0.148836	0.546095	0.778251	1.79493	0.384171	0.71664	0.177554	0.192533	0.507351	0.536343	0.114983	0.163903	1.09773	0.0194655	1.32367	0.113127	4.17156	1.77291	0.322093	0.519341
TCGA-DH-5143	1.2	0	0.0104205	2.67178	0.330137	0.715883	0.184749	1.42632	0.0136537	5.73913	0.304331	5.96448	0.338782	0.320805	0.68474	0.477048	0.0749135	1.83115	0.850966	0.0986812	0.427333	0.102864	0.294624	4.10424	2.56925	3.21222	0.162189	0.172837	0.12587	0.876688	4.74555	0.719415	0.990815	0.0380955	0.399539	1.41195	0.210014	1.12897	2.49767	0.0761494	0	0.0997833	0.0743147	1.60136	0.0462743	0.189293	1.55469	0.61484	2.94576
TCGA-DH-A66F	1.43288	0	0	4.26613	0.382806	0.867652	0.153801	11.685	0.00852493	6.61657	0.236548	30.4075	0.423047	0.67601	1.31547	0.201623	0.0623645	2.34207	0.630934	0.0616131	2.4013	0.192674	1.03014	3.66462	4.49792	7.05417	0.0578658	0.0959229	0.314356	1.82458	0.446303	2.50641	1.56325	0.285426	0.043384	0.0390076	0.131125	2.68134	7.23531	0.072716	0.0279066	0.249205	0.013257	2.39304	0.202244	0.33638	0.0947017	1.91942	4.09111
TCGA-DU-A5TP	1.1863	0	0.0268636	2.54055	0.891603	0.705635	0.0793789	4.84693	0.00439983	5.3651	0.244171	5.03776	0.0256871	0.335976	0.475252	0.160821	0.45062	0.663309	2.84501	0.0635987	0.918034	0.696092	4.40524	1.84049	8.90695	5.52062	0.0298653	2.92092	1.15888	1.33929	1.71478	2.50373	7.12748	0.58925	1.27629	0.0563705	0.270702	3.11015	6.27933	0.086607	0.057612	0.0428726	0.0136842	2.67319	0.0298231	1.00412	0.0977536	0.056608	3.48059
TCGA-HT-8105	0.520548	0	0.101608	2.7333	0.559506	0.903343	0.330263	15.9517	0.0898654	6.49243	0.248297	4.49026	0.757831	0.82112	1.07855	0.780031	0.365231	4.68663	1.2187	0.817882	2.43064	0.1003	0.632015	8.01086	3.00461	3.85218	0.0677768	0.187254	0.92926	1.7255	2.53628	2.88309	1.96694	0.742918	0.135506	2.43064	0.614336	5.97899	4.73917	0.030574	0.130745	0.583776	0.351959	2.07339	0.977616	0.156178	1.03527	4.62482	6.34307
TCGA-CS-6668	0.668493	0	0.0638907	0.93991	0.20884	0.537897	0.31465	11.3951	0.0244167	13.9473	0.726694	2.22265	0.0407284	0.225377	4.73654	0.172493	0.637933	4.22555	0.326091	0.352938	1.85589	0.0525568	0.662349	5.97572	1.75888	1.47145	0.0473532	1.56993	0.661489	2.48851	4.36238	2.75681	5.52926	0.389287	0.0887559	0.153221	0.214607	5.3385	2.75923	0.0503508	0.182694	0.0509828	0.0216972	1.50225	0.37041	0.327347	0.697473	3.27607	11.0856
TCGA-HT-7483	12.8493	0	0.021384	1.03364	0.427454	1.16661	0.663466	3.32608	0.0805542	7.94539	0.127453	26.3276	0	0.267444	4.80995	0.632552	0.281838	1.60547	0.845848	0.202504	0.58462	0.0791577	0.483678	2.76081	1.30086	1.79317	0.0475469	0.866992	0.147599	1.03279	1.95582	0.642196	1.83236	0.351791	0.303004	0.564107	0.43097	1.38551	2.87441	0.0505567	0.0687905	0.102383	0.108929	1.23904	0.110786	0.440738	1.01158	0.811101	3.98156
TCGA-HT-7694	0.575342	0	0.0288366	9.21167	0.239272	0.213643	0	2.03332	0.0157433	3.15045	0.123175	1.97501	0.128677	0.184949	0.461571	3.5068	0.0691023	13.6863	1.30008	0.318592	0.788367	0	0.869662	2.64084	1.44056	5.54009	0.17098	0.141715	0.132693	0.628975	0.695993	2.18991	1.77866	0.105421	0.0160237	5.9992	0.387446	2.06236	2.81244	0.0702424	0.0206144	0.122724	1.06742	0.67803	0.675841	0.134315	6.61079	0.648166	2.3776
TCGA-HT-A614	0.224658	0	0.0729964	11.5364	0.407463	1.17995	0.215696	11.7778	0.0860806	14.6233	0.60475	23.4024	0.279198	0.561813	1.47589	0.637501	0.314864	0.936886	3.39035	0	0.997828	0.144113	2.80684	3.37767	2.76436	1.4139	0.194767	5.38102	0.428267	1.2055	1.75255	2.02589	1.0889	0.747211	0.365059	0.210069	0.294231	1.55068	13.067	0.119237	0.0939293	0.163097	0.0148737	1.47116	0.313348	0.469201	0.0531251	0.615283	2.4339
TCGA-IK-7675	1.58356	1	0.0883478	0.371344	0.651615	1.58678	1.45032	8.38753	0.0353711	16.2673	0.178449	14.4069	0.018773	0.0566637	3.4485	0.546184	0.376376	0.140263	2.48005	0.0464802	1.77797	0.0969006	0.943648	4.94103	0.490389	10.3417	0	1.15781	0.101634	1.40703	2.69348	1.48418	0.860717	0.681854	0.0981851	0	0.395678	3.10714	2.8298	0.160348	0.105262	0.0783321	0	2.72028	0.0871832	3.65553	0.178604	1.2825	2.92619
TCGA-DB-A64S	1.28493	0	0.0999064	1.91967	0.775145	1.15353	0.463905	10.4485	0.0794778	6.82002	0.293477	24.0188	0.0818837	0.549232	1.26248	0.321665	0.102604	0.429331	1.56616	0.270315	0.92671	0.140886	1.37199	1.54291	4.79542	0.960826	0.0317343	0.578658	0.320164	0.77826	1.52294	1.6061	2.71411	0.678302	0.52343	0	0.431464	1.06117	14.5927	0.147243	0.21426	0.0911112	0	0.970794	0.0316895	1.16668	0.0519355	0.360903	2.27594
TCGA-DU-6397	3.83836	1	0.0302127	1.07682	0.518085	0.507551	0.292053	18.8187	0.0725944	7.07465	0.304664	4.46874	0.186619	0.578986	4.37542	0.11971	0.150856	2.55055	0.343803	0.235501	0.972419	0.155355	1.58067	3.93185	2.77424	4.70181	0.194581	0.540682	0.313969	1.74591	1.64692	2.30394	1.37453	0.679	0.184704	0.11022	0.748679	5.92591	8.43036	0.0270608	0.225496	0.122576	0.0224465	1.19894	0.165878	0.176821	0.645953	1.03466	7.4645
TCGA-HT-7472	0.00273973	0	0.0385995	1.09513	0.465861	0.740932	0.370686	4.52286	0.0727028	7.4843	0.149539	8.7178	0.387545	0.315647	0.804818	0.251467	0.462488	0.498316	0.837283	0.137075	0.362751	0.261956	0.109134	3.56815	4.21421	2.14266	0	0.711353	0.199819	1.18771	2.00423	1.00598	1.64827	0.317503	0.402163	0.00578551	0.194482	1.98845	2.38588	0.0373329	0.124171	0.107804	0.0196625	1.67741	0.157124	0.343844	0.421378	1.01673	4.86127
TCGA-DB-A4X9	2.50685	0	0.160012	6.72564	0.37417	0.905281	0.80379	11.6478	0.0314489	8.63623	1.32088	14.6905	0.0306008	0.184729	0.647045	0.833955	0.61351	2.37861	2.24588	0	1.96856	0.19744	1.80963	4.69363	5.65995	0.699244	0.106735	1.17955	0.386558	0.822674	2.80504	2.79488	1.84031	0.584974	0.18672	0.211055	0.161243	1.76757	9.05264	0.0894177	0	0	0.0326039	1.65274	0.355281	0.201231	1.10631	1.07899	3.98693
TCGA-DU-5847	1.50137	0	0.0282402	3.87752	1.53375	0.798857	0.166893	5.93477	0.114091	0.720863	0.109406	1.24339	0.468059	0.217349	0.118954	0.132597	0.0676732	0.276089	4.34808	0.0891438	0.321693	0.116153	1.86304	2.01583	5.90095	8.0271	0.272097	0.156132	0.178679	0.175991	0.986525	1.26078	1.93482	2.47778	0.486462	0.0733686	0.189716	2.71961	0.447188	0.0566503	0.323009	2.02813	0.00959033	1.54145	0.0627028	8.47096	2.02101	0.317381	0.631148
TCGA-HT-7609	3.83288	0	0.230837	2.29334	0.34825	0.954045	0.27904	10.358	0.0309334	8.78072	0.206375	5.4582	0.200661	1.47379	0.822067	0.140409	0.276583	0.284068	0.910404	0.198728	1.14743	0.0258938	0.830652	2.49258	1.58096	8.97215	0.0466602	1.93369	0.362116	0.441376	3.37885	2.54261	1.9117	0.076718	0.402302	0.125815	0.3172	2.05065	2.379	0.0856968	0.0225026	0.0837278	0.0213796	2.11466	0.10872	0.623121	0.343633	0.884417	3.76471
TCGA-DB-A4XB	1.06027	0	0.0177994	1.79555	0.147691	0.791227	0.631143	10.1144	0.00583052	9.00703	0.822181	24.2654	0.0680795	0.410977	1.12462	1.0405	0.597149	3.06534	1.45354	0.168558	1.21655	0	1.8117	6.10354	2.00784	0.756803	0	4.13314	0.644999	1.30336	1.76363	3.44075	1.57081	0.845928	0.178032	0.789691	0.179363	3.47868	21.4083	0.168328	0.114518	0.0284068	0.308277	1.52459	0.566464	1.34307	2.33172	1.12523	7.91845
TCGA-HT-8015	0.00821918	0	0.0250294	8.04809	0.188802	0.126434	0.0369795	0.77862	0.0696902	1.10403	0.052213	2.32649	0.0717997	0.0722391	0.506061	6.07293	0.209927	8.64287	1.05392	0.414795	0.0855353	0.061768	0.283066	1.33567	3.015	5.76448	1.14087	0.138381	0.0215951	0.233972	0.166923	1.02815	1.41795	0.228757	0.688455	1.11046	0.504439	0.558291	1.59439	0.0753141	0.0268392	1.45801	1.21124	0.315274	0.574263	0.463411	2.869	0.0527429	0.476237
TCGA-HT-7602	2.48767	0	0.0206797	17.08	0.272983	0.898369	0.488849	2.14436	0.020322	3.72466	0.335869	6.76135	0.118644	0.15916	0.365851	0.116518	0	0.679095	0.870761	0.146875	0.706705	0	0.35081	1.10355	2.07447	1.70968	0	0.647882	0.107053	0.354403	1.33974	1.61329	1.49532	0.151202	0.327497	0.0619917	0.104194	0.76878	3.68399	0.0177787	0.0221749	0.0825087	0.0210683	1.06798	0.0918317	0.390101	0.451506	0.174308	1.51768
TCGA-CS-5396	0.830137	0	0.183669	0.596545	0.270792	0.219295	0.222022	9.26297	0.0300821	4.7054	0.194061	1.45671	0.399148	0.337336	3.65024	0.00587992	0.200061	2.32511	0.276967	0.15812	0.228243	0.103014	0.566503	1.91427	1.93059	6.66553	0.167066	0.415413	0.18728	1.83398	2.94295	1.23344	2.35766	0.122084	0.125255	0.0100107	0.168256	2.99723	1.18981	0.0861295	0.0537135	0.199858	0	0.799217	0.0865046	0.845768	0.850629	0.492589	8.55518
TCGA-DU-6396	6.26301	1	0.837802	4.06924	0.940932	0.394995	0.110027	13.8614	0.0182958	10.077	0.305156	3.5825	1.05034	0.64481	0.0705801	0.0131126	0.446147	0.553048	1.40159	0	0.73168	0.206754	0.789583	1.38452	5.70793	3.69413	0.124189	2.38461	0.257012	0.56562	4.64728	0.520563	4.20829	0.170158	0.729353	0.00558109	0.469026	3.2629	10.6636	0.168064	0.059892	0.148564	0.00948387	1.94646	0.0895654	0.1691	0.101622	0.510019	5.33051
TCGA-P5-A5F4	0.0630137	0	0.0139336	5.09523	0.304801	0.647537	0.0411723	8.69789	0.118669	5.02777	0.344645	7.40725	0.0532936	0.402148	0.422578	2.92441	0.400676	6.43732	0.888947	0.461824	1.38088	0.103157	2.28491	2.12033	1.57176	0.42787	1.17728	0.282462	0.288522	2.08399	1.75229	2.07782	0.896455	0.458448	0.185821	3.12432	0.280816	2.04237	9.25188	0.0658846	0.119529	0.133423	0.241323	0.87755	0.50531	0.827471	1.47038	0.469783	3.48438
TCGA-DB-5281	6.52329	0	0.0408698	1.03071	0.295957	0.858833	0.241531	4.18709	0.045518	5.76373	0.0803853	6.49138	0.281375	0.534739	2.479	0.932622	0.195876	2.5367	0.771802	0.11611	0.363137	0.161375	0.231105	2.75788	1.24477	8.08039	0.0363493	0.647745	0.141048	0.573068	2.07149	1.23021	1.31706	0.268942	0.136262	1.90635	0.741315	1.64959	2.36515	0.0562186	0.0876498	0.247858	0.424707	0.782499	0.211738	0.58822	3.7775	1.10237	2.38474
TCGA-DB-5275	3.99452	0	0.056149	3.06808	0.564723	0.945439	0.276523	13.1778	0.0306544	9.05824	1.3721	19.2586	0.590589	0.630216	1.72654	0.402049	0.426082	1.47791	2.81802	0.0886207	2.4625	0.254037	1.74627	2.05555	2.4355	2.73	0.0416154	2.36273	0.694374	2.69727	1.81882	2.75226	2.52022	1.06056	0.249604	0.314194	0.282905	5.52658	13.9836	0.10459	0.140487	0.164286	0.0286021	4.03139	0.24934	0.59498	0.71512	2.76078	7.84306
TCGA-IK-8125	3.56438	0	0.0608861	1.3527	0.229638	0.562397	0.46263	14.2505	0.0484363	4.64657	0.290314	10.6096	0.149707	0.200832	2.44009	0.918903	0.145904	4.81214	0.466135	0.247108	1.36733	0.386372	0.541029	3.43779	1.4297	5.62957	0.193399	2.37239	0.540327	1.34158	0.348047	2.20982	3.51118	0.540572	0.260996	0.964743	0.262948	3.12268	4.40437	0.0486062	0.130577	0.666312	0.115199	1.38048	0.457064	0.237004	1.10779	3.04258	4.46056
TCGA-HT-A615	1.08493	0	0.0129696	5.34239	0.479379	0.786181	0.613182	11.27	0.0297391	7.30991	0.417428	17.0889	0.372049	0.748652	1.96672	0.68509	0.155399	3.6576	0.62886	0	1.41832	0.128027	1.10009	3.84011	8.14069	1.7003	0.173026	0.191215	0.492363	1.15177	1.21094	1.4595	2.18578	0.331902	0.518896	0.202172	0.392083	2.4521	4.64898	0.133803	0.0834446	0.103494	0.105707	1.17625	0.326366	0.144983	0.377561	1.20253	5.18227
TCGA-FG-8181	1.07945	0	0.115111	10.7763	0.0947236	0.148011	0.0309217	0.802985	0.0274229	1.2373	0.0280669	1.19453	0.0600377	0.0604051	0.0793425	6.26469	0.0250767	16.3926	0.160231	0.346845	0.178808	0	0.473391	0.821436	1.18888	2.4348	0.255946	0	0.0541724	0.146732	0.179458	0.809151	0.63156	0	0.209336	8.13106	0	0.466834	0.915163	0.0269899	0.0224425	0.100205	1.03414	0.105451	0.766753	0.0877351	7.19702	0.0441028	0.208592
TCGA-HT-8114	0.323288	0	0.409343	3.14994	0.460787	1.62876	0.372173	7.56198	0.055698	5.79482	0.206441	14.3054	0.37335	1.01785	0.8913	0.0754017	0.211276	0.598314	1.4464	0.0596373	0.817809	0.0777064	0.249276	4.15852	5.60194	15.7385	0	2.22832	0.206472	0.529821	2.69995	1.11737	1.72467	0.0230228	0.703379	0.532369	0.634602	1.61875	18.8749	0.0785054	0.0945411	0.090455	0.0256638	1.18988	0.0372874	0.651187	0.549989	1.11472	4.07974
TCGA-DB-A64O	1.56986	0	0.172375	7.66793	0.498432	0.580492	0.169783	2.97904	0.12234	0.712811	0.0941773	2.90463	0.219768	0.193474	1.08912	1.06228	0	1.74283	4.94879	0	0.196358	0.0708984	1.21841	1.99798	2.85881	27.6878	0.766545	0.185308	0.173511	0.0895189	1.45067	1.09088	1.22679	0.787715	0.311299	0.62869	0	0.640817	4.07888	0.290214	0.0308065	1.05455	0.0585383	0.723755	0.14884	1.6961	0.41817	0.302696	1.30151
TCGA-DU-5849	1.2137	0	0.0446954	5.37291	0.445032	0.614108	0.0792419	8.19404	0.0204971	3.08864	0.14918	4.5626	0.170952	0.550393	1.80736	1.68098	0.149948	5.15614	0.980918	0.169304	1.34413	0.04412	1.01095	3.39149	2.29042	2.63941	0.33789	0.494217	0.231376	1.60159	0.834617	2.2217	0.89576	0.261437	0.149016	2.06335	0.0900784	2.06986	4.39132	0.0576383	0.0191708	0.256792	0.391605	1.23858	0.436651	0.212345	2.08181	2.26041	2.48647
TCGA-DH-5144	0.668493	0	0.0197081	0.497024	0.297324	0.577412	0.582352	7.19351	0.051646	13.4924	0.243738	6.99004	0.358055	0.663611	4.68204	0.187386	0.401433	0.553323	0.477794	0.139975	1.88581	0.024318	0.891544	6.412	3.72377	2.10653	0.0657308	0.108961	0.408094	1.85764	1.596	4.51043	1.0155	0.39627	0.0821345	0.0354475	0.496493	3.45398	3.56411	0.101661	0	0.188718	0.0301178	1.56395	0.386535	0.172118	0.286862	3.44696	8.87471
TCGA-FG-8189	0.989041	0	0.0382063	5.08532	0.0576395	0.102931	0.0752636	1.63753	0.0166869	1.44338	0.0493387	0.976084	0.0243554	0.0490088	0.321867	6.83482	0.0610369	21.7377	0.552503	0.603015	0.21761	0	0.432089	1.22769	0.636211	1.45902	0.509706	0.0938809	0.10988	0.25794	0.169868	0.703385	0.507572	0.0465584	0.0849209	8.02484	0.128334	0.757518	0.453753	0.00547446	0.0546251	0.0812999	2.23167	0.192501	1.26304	0.0711826	12.3272	0.0536732	0.530793
TCGA-06-0749	0.221918	1	0.082784	11.3087	1.12402	1.67271	0.203848	1.05872	0.21242	1.20027	0.102793	9.51724	0.738812	2.52203	0.209223	1.03977	0.0330631	1.70167	4.82378	0.130659	1.08447	0.272394	7.17779	1.11155	5.4029	17.7948	1.2578	0.17799	0.214275	0.386927	0.630965	0.990645	2.87516	0.353083	0.874017	1.0092	3.1978	1.20171	3.45601	0.195721	0.0887698	1.2331	0.0983965	0.486621	0.183809	4.73311	0.100414	0.581486	1.62514
TCGA-19-2620	0.405479	1	0.192884	5.94535	2.02077	0.866075	0.316638	2.22232	0.175507	1.40486	0.114962	1.39794	0.245915	3.01027	0.270823	0.0452827	0.205429	0.311599	1.91422	0	0.0732398	0.105778	0.605941	3.20228	3.66087	18.174	0.285915	0.552948	0.295854	0.734576	1.02092	0.562245	3.70947	0.0783496	0.392994	0.192736	3.02349	1.18371	0.994975	0.0737005	0.137887	0.444644	0	0.647891	0.0634469	0.404284	0	0	0.330107
TCGA-32-2616	0.610959	1	0.0507217	0.72486	4.29281	1.08636	0.0299754	1.83032	0.0166148	0.789267	0.0362773	1.07526	0.232802	1.40536	1.9485	0.00714467	0.0486186	0.0890037	3.93495	0.0960658	0.24267	0.450619	1.95034	2.57051	8.15737	63.0928	0.248113	0.0560853	0.122534	0.426726	1.02447	0.301149	5.71802	0.89006	0.304395	0	1.73781	2.62909	0.613343	0.0959344	0.130534	1.08471	0	1.32891	0.0225239	5.28729	0	1.15433	0.294122
TCGA-08-0386	1.50137	1	0.039696	2.11344	3.61317	1.17639	0.156396	6.36643	0.173375	2.26165	0.0906949	1.89882	0.480794	1.29845	0.902923	0.167747	0.221958	0.407986	2.53255	0.0626526	0.633064	0.163271	1.57127	1.558	6.03443	30.74	0.029421	0.0243853	0.342492	0.226767	1.33629	1.72654	6.35848	0.677231	0.198522	0.372857	2.00006	2.72657	1.28576	0.187701	0.652681	0.0422349	0.0269613	0.83336	0.107725	0.0832027	0.192599	0.390361	0.803254
TCGA-HT-7875	0.0273973	0	0.0739615	1.70982	0.167372	0.990067	0.300503	18.6174	0.0181706	7.19309	0.236943	18.1969	0.459695	0.302409	4.46284	0.859504	0.243701	1.74281	0.849356	0.131326	1.86407	0.182524	1.15013	4.81265	1.9666	1.71431	0.123339	0.715597	0.239299	2.30461	2.99477	3.96366	4.03736	0.371785	0.154119	0.759375	0.465815	4.14399	4.61157	0.107302	0.0396547	0.250831	0.216636	3.63336	0.403706	0.232535	0.773771	2.76642	4.96733
TCGA-FG-A4MT	3.18904	0	0.158494	2.23278	0.28443	0.684423	0.30074	18.2921	0.0275126	10.1554	0.772456	15.0641	0.0374155	0.421698	1.3071	0.9164	0.120762	2.48762	0.962259	0.203054	1.08463	0.0253607	2.60268	3.70663	1.98708	0.819256	0.205205	1.1833	0.499249	2.02872	1.10898	2.40852	2.13179	0.525241	0.26586	0.977483	0.884205	3.53068	15.3972	0.143228	0.108076	0.0536175	0.0531527	1.56578	0.308322	0.271867	0.21358	1.13689	5.58106
TCGA-HT-7610	4.67397	0	0.0076394	2.47247	0.149826	0.355026	0.248309	11.0427	0.0200194	6.78614	0.537281	8.57083	0.0730482	0.558564	2.00796	3.0238	0.256292	10.3258	1.05275	0.325549	0.757097	0.0754106	0.561578	3.44546	1.36649	0.622562	0.0339721	2.13996	0.171371	0.916455	3.28977	1.71408	0.991699	0.139641	0.216496	2.87633	0.153963	1.85006	8.48722	0.0820969	0.0491506	0.18288	1.07405	1.13548	0.474937	0.229508	6.19916	0.804902	4.54755
TCGA-DU-A5TY	1.01644	0	0.156674	7.40849	1.47727	1.79389	0.347215	2.54522	0.560258	1.51972	0.0622537	4.49234	0.624217	0.326579	0.428964	0.0275864	0.156435	0.320743	5.46425	0	0.580033	0.515523	1.32891	1.76205	6.73271	42.2667	0.20321	0.0721838	0.247823	0.386483	2.26389	2.07316	4.83929	1.241	0.914124	0.0156554	0.657829	1.55319	2.26951	0.235717	0.196002	4.35489	0	1.64457	0.115956	3.84944	0.19004	0.275124	3.71448
TCGA-DB-A64P	1.4	0	0.0373451	1.77899	0.403772	0.754583	0.257485	11.9272	0.05301	4.94178	0.348715	8.62735	0.190451	0.407185	3.8068	0.280557	0.149153	1.21701	0.508282	0.294712	2.08451	0.0307203	0.91509	3.66005	3.27986	5.10172	0	0.18353	0.386651	1.41578	0.687875	3.39468	1.24742	2.59401	0.186765	0.141803	0.501765	2.56511	4.46213	0.0695639	0.266969	0.357603	0.0507294	1.25441	0.119772	0.165248	0.226491	2.46578	3.93633
TCGA-E1-5322	10.8986	1	0.0809965	0.870027	0.624549	0.272765	0.345707	3.67683	0.0147399	10.1667	0.429115	12.3276	0.292586	0.121214	2.18352	0.304245	0.345058	0.354192	1.63062	0	1.26096	0.177675	0.356229	3.51981	3.12533	4.14537	0.0600314	1.31025	0.279531	1.1217	3.05241	1.77075	3.60218	0.592216	0.780132	0.221222	0.54413	3.55597	4.06154	0.0425544	0.0965033	0.157991	0.0641813	2.49393	0.159858	0.220071	0.425732	3.26186	7.33055
TCGA-HT-8108	0.208219	0	0.320577	2.55552	0.383572	0.69242	0.457303	34.1131	0.054316	9.51496	1.28478	16.0616	0.528513	0.786986	1.89979	0.607278	0.264901	0.983737	2.67997	0.209368	0.831098	0.136401	0.875126	5.67071	6.27942	0.417791	0.0737376	2.26132	0.51503	2.29059	3.07529	5.09801	1.25249	0.848669	0.902967	0.178945	0.334183	1.3855	16.8643	0.104541	0.260781	0.123495	0.0675729	2.42283	0.237263	0.293487	0.442483	0.978358	5.3084
TCGA-FG-7643	1.67397	0	0.0492297	11.5049	0.401057	0.179049	0.0290936	0.898449	0.0516035	0.874624	0.046947	1.30052	0.0376589	0.113668	0.646983	3.00264	0.0471885	7.77964	4.52274	0.2331	0.0672949	0.048596	0.334054	1.74914	1.45179	15.0708	0.131354	0.0907258	0.0169899	0.184077	1.25699	0.625367	1.36223	0.0719899	0.180547	3.05188	0.396867	1.23404	0.701605	0.0211619	0.0844629	0.361411	0.441364	0.198434	0.787008	0.240766	2.72295	0.165982	0.624466
TCGA-DU-6392	17.5973	0	0.22739	1.55755	0.628924	0.289288	0.223971	3.8425	0.052416	1.89352	0.301175	3.81793	0.16106	0.518547	0.212848	0.148288	0.100908	2.57774	2.02026	0.478524	0.863424	0.0415672	0.33336	0.922044	3.7865	3.41175	0.149807	0.589787	0.276119	0.656054	0.641899	2.35479	13.9344	0.431043	0.407143	0.429187	0.594065	5.13465	4.27363	0.0362022	0.270924	0.403223	0.0171603	1.08205	0.186994	0.406001	0.153231	0.993825	7.53907
TCGA-HT-8564	1.30959	0	0.0542922	3.42302	0.507825	0.855667	0.256684	5.56221	0.156503	2.88039	0.93518	5.47143	0.103829	0.376071	0.9605	2.89844	0.130103	5.22618	1.71803	0.051414	0.630828	0.0803899	1.10522	1.77947	4.99573	4.51424	0.144861	0.0600333	0.262319	0.558268	0.351734	0.539746	1.29211	0.516054	0.343923	1.60799	0.328259	3.02176	1.16063	0.0980199	0.0931485	0.207953	0.486751	0.629163	0.482188	9.27061	1.06684	0.0457626	0.236119
TCGA-DU-6393	4.34247	1	0.0938039	1.2814	0.247653	0.6002	0.13859	13.0503	0.0230454	7.59998	0.559089	1.24923	0.358783	0.360979	1.71878	0.324825	0.262251	2.70025	0.857788	0.333117	2.05696	0.0771637	1.14927	7.06188	4.71755	3.9607	0.0695237	0.994014	0.539553	1.42491	11.6925	4.15547	2.6437	0.914479	0.0390933	0.239018	0.393856	6.2604	1.81455	0.0504033	0.117351	0.0998036	0.0238917	1.02403	0.185135	0.617147	0.597349	5.99591	10.2839
TCGA-12-1597	1.84932	1	0.587361	2.32773	0.645597	0.779898	0.148764	1.49654	0.0714631	3.47496	0.165037	2.87344	0.0962806	5.42471	0.339304	0.283665	0.160859	0.534264	1.92718	0.0794605	0.745547	0.207071	0.948952	0.704877	2.96126	46.8751	0.0746277	1.26801	0.868745	1.7779	0.255815	1.3092	2.04473	0.613509	0.615461	0.15092	5.07325	2.88764	2.19237	0.238056	0.143961	1.82122	0	0.845541	0.173885	2.68499	0.0610668	0.353631	2.90418
TCGA-06-0219	0.0575342	1	0.0831845	4.25398	1.70464	3.19352	0.1229	0.603801	0.490475	2.12338	0.0991591	5.87814	1.19312	5.62865	1.50668	0.712808	0.0332231	1.19902	3.64418	0	0.094758	0.444783	12.3083	2.6348	8.13239	122.448	0.770663	0.204402	0.0956942	0.971998	0.634018	0.957152	1.29456	1.01369	1.80271	0.166242	8.52215	0.883555	6.07727	0.411214	0.356797	0.973555	0.127122	1.01288	0.061566	5.13378	0.0504499	0.876448	2.46207
TCGA-06-5410	0.293151	1	1.71236	2.0361	1.98848	0.34144	0.133153	0.513992	0.239864	0.565927	0.100717	0.955277	1.22802	3.12136	0.113887	0.0872773	0.0809879	0.401009	5.20356	0.160024	0.153994	0.194608	1.46516	1.55141	10.8471	72.0881	0.275535	0.0207613	0.0194395	0.228168	0.0643977	0.334432	1.59711	0.0411846	3.17379	0.101312	3.1786	0.382905	0.255423	0.106537	0.144961	1.61811	0	0.283804	0.0250132	0.905145	0.0819878	0.0474782	0.326628
TCGA-32-2638	0.613699	0	0.355118	1.22923	0.961189	1.22404	0.0617256	1.71121	0.147118	1.23494	0.0778152	2.99766	0.579259	2.4518	0.527942	0.0294247	0.0750869	0.235642	2.18565	0.0989097	0.464015	0.438184	1.53559	1.13631	7.82659	22.3279	0.0928939	0.461965	0.126161	0.178998	0.597055	0.764345	4.00812	0.30547	0.766104	0.0563581	2.3155	3.52787	2.48089	0.35469	0.179198	0.850121	0.0212819	0.868313	0.0309209	2.32785	0.0760139	0.132056	0.86117
TCGA-14-0790	1.14521	1	0.0779772	0.983264	1.23521	1.93009	0.115207	4.12374	0.280972	0.835991	0.441521	9.75937	0.521935	2.81319	0.394149	0.0686493	0.140145	0.185698	8.15875	0	0.133239	0.192434	6.94474	2.76517	6.84841	67.2764	0.0433452	0.467041	0.0336389	0.455576	0.891493	0.834428	0.75475	1.49662	0.194984	0.0116877	1.76798	1.98779	1.70484	0.117318	0.292654	0.90224	0	0.491107	0.028856	3.67741	0.212813	0	0.6182
TCGA-14-0787	0.186301	1	0.169676	3.47678	1.07192	1.37137	0.0626719	1.23161	0.451593	1.96202	0.0442445	7.26317	0.324491	2.53019	0.643243	0.0448137	0.304952	0.297739	11.4205	0.200852	0.797295	0.680437	4.43753	3.88472	7.98075	18.7123	0.188636	0.586309	0.439184	0.958277	1.49531	1.58141	8.34441	0.620305	0.494995	0.305185	3.20591	2.52313	4.30507	0.12764	0.36389	1.04932	0.0216082	1.22893	0.0156975	4.38625	0	0.62571	3.26688
TCGA-06-0644	1.0274	0	0.119133	0.600891	3.70242	0.264788	0	1.55653	1.13561	1.72973	0.0177514	0.835367	0.569579	1.97134	0.240872	0	0.0285484	0.0836194	7.66136	0.0564089	0.203563	0.411599	2.29045	0.795704	3.69564	12.0443	0.370847	0.0219552	0.0822295	0.0185607	0.0227003	0.205619	2.83528	0.391976	0.575933	0	2.88119	1.64501	0.115762	0.235569	0.178846	0.912622	0	0.540224	0	5.51012	0	0.0502085	0.226676
TCGA-06-0744	1.6274	0	0.0962964	1.38773	0.954673	2.47386	0.0406493	4.10826	0.189262	2.30076	1.23808	5.60825	0.184158	5.18798	0.973492	0.0678217	0.131862	0.206909	3.51062	0	0.940236	0.203693	16.4135	2.61437	3.49155	39.8064	0.0917628	1.77465	0.545977	1.60744	0.524253	1.57656	2.63171	2.31342	0.412787	0.255678	4.99048	0.730589	10.3523	0.272018	0.442539	0.83428	0.0280304	1.00503	0.0407259	3.42162	0.100118	0.115954	0.685532
TCGA-HT-7479	0.591781	0	0.00997574	6.83461	0.30852	0.503916	0.20634	1.75852	0.0163387	3.52017	0.294314	5.41707	0.286165	0.51825	0.605088	0.245907	0.286863	0.362601	0.789185	0.236173	0.375001	0.0738549	0.507686	1.95766	2.26668	4.27687	0.0221808	0.238997	0.223781	0.326382	2.98431	0.984851	1.72097	0.364694	0.598671	0.047847	0.804198	1.48342	6.1715	0.0600345	0.0213941	0.206969	0.0101632	1.08064	0.044299	0.480911	0.61711	0.378383	2.27771
TCGA-DB-5278	4.18082	0	0.0280606	2.63409	0.211666	0.377988	0.304025	5.31507	0.0306392	13.1222	0.328918	4.92667	0.250429	0.179972	1.60748	1.31754	0.112071	5.92745	0.501264	0.398595	1.05483	0.16158	0.687585	2.71147	1.83891	1.99953	0.0415947	0.241328	0.258244	0.976364	0.552504	2.19555	1.5444	0.102584	0.109148	0.734626	0.377019	2.10621	2.88823	0.0201036	0.0200597	0.19406	0.257292	1.53164	0.401515	0.058815	1.73586	1.06435	7.10187
TCGA-FG-7634	1.27945	0	0.0961645	2.78898	0.398963	0.641212	0.454648	8.45598	0.0535507	6.50399	0.292311	7.15081	0.514936	0.203535	2.11444	0.128685	0.437842	0.658102	0.687139	0.0910666	0.427221	0.071195	0.489401	2.37053	3.99041	1.12441	0.021382	1.38233	0.298691	0.958862	2.62029	2.10457	3.07707	0.386715	0.368709	0.0288274	0.290713	2.39013	4.12189	0.0372036	0.164988	0.0460418	0.0195944	1.59892	0.120993	0.241873	0.384925	2.51275	5.95969
TCGA-HT-7473	1.37808	0	0.244097	3.16719	0.952657	1.11509	1.0976	2.59717	0.038241	3.77102	0.275159	19.8506	0.32474	0.163364	0.536447	0.171918	0.254322	1.04289	1.89585	0.100503	0.616564	0.209526	0.360076	6.24079	5.14786	1.59189	0	0.43029	0.0366268	0.248021	4.75227	1.4947	2.73728	0.116397	0.707678	0.0509032	0	1.8938	4.15942	0.0958036	0.0227606	0.186313	0	1.65766	0.0864024	0.467138	0.888242	1.43129	0.730805
TCGA-FG-8186	1.33425	0	0.146504	5.58606	0.189447	0.993784	0.247373	22.3533	0.0342786	4.75687	0.779635	12.7132	0.24015	0.140945	1.98356	0.72965	0.30092	2.55241	0.640921	0.0495491	1.18013	0.103299	0.887606	3.04795	8.45702	3.12692	0.093071	1.02212	0.234746	1.30428	2.57223	2.99096	1.56698	0.0382565	0.505895	0.432903	0.316352	1.68949	5.76212	0.0224915	0.134655	0.300615	0.0746287	1.42358	0.410483	1.11131	0.418873	2.29334	3.50813
TCGA-DU-8161	1.97808	1	0.272267	2.17804	0.967255	0.479148	0.0259522	2.16752	0.115079	1.03845	0.0837555	1.54679	0.487093	0.101395	0.932276	0.265987	0.147326	0.860846	7.17224	0.0831721	0.2101	0.173395	0.695295	3.8402	6.08593	32.9242	0.156227	0.129487	0.0606216	0.314719	0.719615	0.533587	1.96022	0.321083	0.907749	0.147439	0	2.50011	1.05256	0.339784	0.207193	0.897077	0.0357915	1.2833	0.143006	1.4727	0.223718	0.14806	1.25731
TCGA-HT-8563	1.33699	0	0.313375	1.11761	1.08164	0.518068	0.112241	0.452962	0.0528812	1.66384	0.0254696	0.619421	1.6163	0.237533	0.0240001	0.0267528	0.0910247	0.704625	2.05988	0.089928	0.324523	0.890527	0.644376	1.42545	10.7427	44.8851	0.0211146	0.210008	0.196637	0.162744	0.144757	0.87195	3.50358	0.243015	1.80466	0.119561	0.191385	2.03748	1.63019	0.163282	0.0203657	0.500127	0.00967469	1.14831	0.0140565	0.603757	0.449224	0.0800431	0.309746
TCGA-DB-A64W	1.13699	0	0.0144762	2.85979	0.163795	0.351002	0.727186	8.19599	0.0331937	19.0673	1.48403	3.61179	0.359898	0.445663	0.841484	3.20143	0.20814	7.54442	0.480254	0.0685441	1.92937	0.0714494	1.63717	3.82766	0.676517	1.65845	0.321876	4.08179	0.649476	2.63878	1.46194	5.13699	1.26105	1.69352	0	1.96148	0.875256	4.33606	6.90827	0.00622276	0.279413	0.0693096	0.471946	2.07873	0.79284	2.94319	1.26426	3.66059	6.96471
TCGA-HT-7606	1.4411	0	0.020364	0.85594	0.314899	0.308601	0.27078	6.33486	0.0200118	4.63465	0.670587	8.55097	0.0389442	0.333052	0.488932	0.0143424	0.268395	0.29863	1.84486	0	2.08775	0.0502546	0.460607	3.3162	1.79668	4.76214	0.0226394	3.45266	0.509524	0.983525	2.65798	4.22471	1.62322	0.856139	0.135789	0.00610453	0.102603	3.89337	12.3234	0.118175	0.218364	0.146248	0	1.69295	0.113037	2.63211	0.185256	1.07279	7.59251
TCGA-HT-7470	0.734247	0	0.00908747	3.3613	0.22621	0.459046	0.375934	2.90233	0.0625121	3.46838	0.235609	4.74208	0.17379	0.314736	1.28615	2.55373	0.174213	6.02766	1.20592	0.172115	0.248444	0.0672787	0.513867	1.42042	2.08681	5.55965	0.161646	0.351695	0.109768	0.807011	2.06058	1.54964	1.12794	0.0996663	0.348427	1.3076	0.0915738	1.87256	1.90343	0.0390635	0	0.101521	0.407364	1.30493	0.322836	0.107935	1.91796	0.459587	1.23506
TCGA-HT-7468	0.556164	0	0.0380415	1.79883	0.473474	0.595707	0.309123	9.50666	0.0498448	9.25218	0.283418	5.28844	0.80026	0.420878	2.18726	0.167454	0.296271	1.26592	0.70383	0.270186	1.49503	0.0938795	0.699115	4.62982	2.49044	3.2237	0	1.94547	0.393861	2.41516	2.9357	2.15358	3.01064	0.312914	0.110978	0.0114038	0.479177	2.14153	1.36565	0.0327051	0.0407921	0.0758899	0	2.30005	0.197085	0.332229	0.519108	2.68545	9.06497
TCGA-DU-5854	0.70411	0	0.205327	6.3592	0.790715	0.174685	0.0319326	2.0843	0.0672587	0.297921	0.106276	1.88561	0.434003	0.207933	0.464306	0.0228335	0.103586	0.365715	1.95805	0.204676	0.369307	0.160014	0.733301	2.61928	3.89221	20.5108	0.0961139	0.119495	0.111887	0.235713	0.823667	1.2161	2.08583	0.632117	0.486405	0.0129582	0.108898	1.53812	1.71515	0.334467	0.0463524	1.17279	0	0.517267	0.0479891	2.98236	0.117973	0.0455446	0.881229
TCGA-DU-6408	9.50685	1	0.182894	1.39334	0.319033	0.993162	0.270215	10.4307	0.0636546	5.02104	0.160106	9.07786	0.0874419	0.219943	2.34005	0.853381	0.301315	1.32098	1.37104	0.270622	0.820338	0.225674	0.969567	2.81779	2.73546	4.59021	0.152498	1.83274	0.315597	0.926069	2.87509	1.50731	2.02407	0.0417891	0.571664	1.17191	0.230376	4.9537	5.41794	0.0982735	0.0735442	0.164187	0.0931656	1.8718	0.186123	0.151741	0.623934	2.02335	4.59849
TCGA-P5-A5EX	0.136986	0	0.0779288	3.05714	1.0581	0.393651	0.0383785	1.50841	0.059563	1.28901	0.0193529	2.7322	0.372579	0.349869	0.0328253	0.0457378	0.186744	0.289769	0.961206	0	0.488241	0.673099	1.39543	5.5269	4.19649	11.014	0.75085	0.191487	0.537888	0.263058	1.08892	0.430405	2.0336	0.0474822	0.43303	0.0155739	0	7.0633	3.91239	0.0502478	0.0278545	0.704761	0	1.40697	0	2.54083	0.99251	0	1.35331
TCGA-DU-8164	1.78356	0	0.0342698	1.22437	0.264966	1.15984	0.73416	19.2248	0.0420964	13.3421	0.206808	9.23483	0.376843	0.280241	2.72825	1.10424	0.246367	5.32407	0.743366	0.243398	1.93237	0.105715	0.38757	6.75467	1.18734	2.16541	0.133347	1.07365	0.266108	2.33588	1.48557	2.0761	3.74139	0.626421	0.114257	0.960535	0.259001	2.09301	2.24776	0.00736562	0.110243	0.0136731	0.322954	1.72667	0.399476	0.29929	2.3382	1.22765	8.48448
TCGA-DU-6410	0.663014	0	0.0302849	0.6789	0.106607	0.0815902	0.417613	9.77699	0.016534	7.35949	1.35378	4.2801	0.115834	0.135967	0.255133	0.419484	0.72573	2.86968	0.386427	0.286794	0.965957	0.124563	0.342503	2.80128	0.252152	0.727293	0	1.15345	1.25421	2.4378	2.55832	1.63781	0.178177	0.442864	0.0168285	0.605236	0.305179	2.85218	5.87469	0.0130183	0.216498	0.144999	0.0308541	1.19528	0.642542	0.0423181	0.697955	3.36106	6.16479
TCGA-DU-8167	1.29041	0	0.0723662	10.6967	0.600459	0.828584	0.178195	7.95418	0.0750655	7.69925	0.503202	13.5906	0.345984	0.301688	0.365787	0.365268	0.202317	0.50189	3.01636	0.0571083	1.31895	0.238116	1.77323	2.63264	3.72202	7.46432	0.160905	0.978005	0.416245	1.0147	2.27519	4.24663	1.28414	0.132279	1.0053	0.072311	0.121538	5.73923	8.7247	0.11406	0.103465	0.269481	0.0491509	1.94461	0.178531	0.480319	0.0438888	2.38906	5.48582
TCGA-HT-7879	0.306849	0	0.0995455	6.23432	0.810962	0.844781	0.441219	22.709	0.12065	9.14154	1.61974	35.1281	0.152297	0.191537	1.45919	0.378594	0.286254	2.20842	2.66737	0.188537	1.12261	0.171962	1.40725	3.11189	3.44092	0.693663	0.0442675	3.87086	0.395079	1.61293	2.23822	2.86581	1.92702	0.400312	0.481239	0.0119364	0.702179	2.32614	12.7467	0.0898605	0.0426973	0.349511	0	2.15669	0.0957774	1.1267	0.362235	1.17469	4.21203
TCGA-28-2513	0.608219	0	1.13214	0.793105	1.51092	1.49572	0.0428891	1.29437	0.456436	1.50276	0.0129765	2.20123	0.638433	2.42972	0.2201	0.0102227	0.139128	0.203756	3.66702	0.137452	0.248011	0.465654	1.06698	2.6385	5.95278	52.714	0.451822	0	0.0500923	0.293976	0.165942	0.501033	6.66908	0.106126	0.992045	0.00870215	2.04768	1.72669	0.407447	0.237092	0.155641	2.50177	0	0.804446	0.0322274	3.54932	0	0.122343	0.6444
TCGA-06-0646	0.479452	1	0.137915	1.68109	0.78024	1.11467	0.122257	4.4905	0.307201	2.26435	0.50964	4.72288	0.36925	1.27375	0.662259	0.203981	0.0330492	0.829734	3.90667	0.130604	0.801227	0.13614	2.26161	1.09209	7.74533	29.678	0.367982	0.533746	0.28558	0.494198	0.0525582	1.03783	5.96777	1.66383	0.965611	0.041343	0.833856	2.40241	1.66771	0.201567	0.207042	1.2766	0.0281014	1.07706	0.0306218	7.47728	0.250929	0.755612	3.61129
TCGA-06-0157	0.265753	1	0.0124742	1.41565	0.950361	0.982992	0.258019	3.72527	0.367753	1.75002	0.159849	6.22457	0.429403	1.08008	0.0945792	0.210854	0.149462	0.212636	2.41934	0	0.554179	0.30784	2.46881	1.01354	4.30181	34.7253	0.166417	0.0689663	0.322877	0.99116	0.570456	1.23151	3.79973	1.14008	0.374305	0.0149576	0.87991	0.450487	2.38384	0.225211	0.454789	2.38897	0	1.13131	0.0923231	4.68012	0.0453922	0.47315	1.89878
TCGA-76-4929	0.30411	1	0.0992028	1.60831	1.15453	1.86128	0.460638	2.02796	0.116056	2.04028	0.350537	3.11986	0.487842	2.20872	0.107451	0.578912	0.0339605	0.0781564	7.52248	0	1.06548	0.139894	4.00686	2.82014	4.20213	5.89173	0.220575	0.235056	0.0978183	0.7507	0.945132	1.05667	4.16353	0.828953	0.425245	0.00849661	0.856851	3.73309	0.749744	0.170573	0	0.768991	0	1.99932	0.08391	7.82209	0.154709	1.97099	3.96769
TCGA-19-2629	2.01918	1	0.0911916	0.958243	0.730867	1.35891	0.269461	4.58617	0.0410733	4.3087	0.193629	4.75861	0.435989	1.4037	0.777841	0.0240849	0.273158	0.36004	2.96713	0	0.428501	0.309436	0.644574	2.91981	6.13531	31.0051	0.152072	0.210072	0.196698	0.78141	0.629885	0.653179	1.81074	0.333379	1.10213	0.0273366	1.83786	1.79191	2.23989	0.338097	0.171124	0.163728	0.0116132	1.34968	0.0421825	3.79089	0.207398	0.576487	2.00364
TCGA-27-2528	1.31233	1	0.0780085	0.546476	2.13797	0.472864	0.153671	1.1055	0.281084	1.2744	0.0309963	3.56185	0.223776	1.551	0.131436	0.0183138	0.0311558	0.182513	1.59259	0.123122	0.311016	0.256681	2.20556	1.20857	2.46181	44.2086	0.0578167	0.0958416	0.112175	0.526654	0.817529	0.86169	3.21267	0.712961	0.173389	0.0623592	2.35826	2.26478	0.996644	0.380038	0.390362	1.26572	0	0.884346	0.00962251	5.91346	0	0.219177	1.84945
TCGA-06-1804	1.13151	1	0.0121496	1.99162	6.56189	1.03106	0.359006	14.4881	0.397981	1.14625	0.459827	9.90619	0.348524	1.51951	0.399178	0.376506	0.232916	0.432479	2.85247	0	0.747357	0.539693	2.12976	3.75625	4.91428	15.6696	0.1891	0.492592	0.146755	0.283932	1.57423	0.35229	4.57245	0.799499	0.263297	0.371493	0.857012	2.73582	2.51857	0.339471	0.234505	1.06645	0.0495117	3.91777	0.206817	11.3067	1.14949	0.768062	1.10082
TCGA-14-0817	0.449315	1	0.354269	1.03089	2.03507	2.14747	0.0402625	1.07381	0.294582	2.68789	0.13806	1.84422	0.807797	8.70419	0.895355	0.0863696	0.130608	0.324489	4.34652	0.064517	0.558774	0.538013	50.0049	1.2666	14.2505	29.1604	0.363559	0.0753329	0.282147	0.636858	0.363485	0.573825	2.95577	0.996263	1.72629	0	9.33677	1.2736	1.72122	0.257715	0.0584438	0.848088	0	0.652201	0.0100846	2.80836	0.0991651	0.344552	1.50617
TCGA-06-0187	2.26849	1	0.18207	0.327975	1.62844	0.472993	0.115285	1.88795	0.0979803	0.462097	0.0697609	3.85972	0.348191	1.45134	0.690225	0	0.186986	0.0456408	1.46027	0.0615777	0.222215	0.160469	0.956005	1.84469	7.32456	51.7009	0	0.0719008	0.179528	0.222876	0.198243	0.78112	2.76928	0.665612	0.433591	0.00779703	1.8347	1.32608	1.58664	0.374552	0.390468	0.788695	0	0.688013	0.0288754	3.69806	0.0473236	0	0.801256
TCGA-28-5218	0.430137	1	0.256996	0.360069	7.29116	0.173092	0	0.562588	0.495748	0.822199	0.00425484	0.162977	0.191131	3.10429	0.0721681	0.0100557	0	0.0429487	0.947324	0	0.0975839	0	5.40923	0.255607	3.18661	1.5851	0.0634916	0	0.0985479	0.0667323	0	0.394278	3.6662	0.313176	2.4515	0.0427999	4.8917	0.181981	0.12332	0.0859229	0.306198	0.432935	0	0.107905	0.0634019	0.428935	0	0	0.103489
TCGA-06-5408	0.975342	1	0.190887	0.852484	1.04392	0.819612	0.105759	2.32577	0.214942	1.62989	0.2311	1.67313	0.114079	3.19082	0.241217	0.268884	0.114358	0.152525	4.56688	0.0564899	0.448481	0.0883264	4.52001	2.82593	8.39201	45.9919	0.106108	0.703574	0.123521	0.576208	0.386459	1.48258	4.92471	0.174462	0.258548	0.0786808	1.68311	2.71182	3.23312	0.400017	0.358206	1.04721	0.0121547	0.540999	0.0794688	5.05125	0	0.201122	3.62121
TCGA-28-5204	1.24384	1	0.385995	0.0579434	1.98615	0.584945	0.244408	2.40152	0.144502	1.74819	0.0369739	5.14795	0.131818	2.46681	1.67235	0.0291275	0.132139	0.131317	18.5046	0.195821	0.329774	0.170101	3.27401	3.41721	6.3202	66.4941	0.245215	0.228649	0.0475759	0.730236	0.840566	0.789934	3.46922	0.201589	0.344711	0.107445	2.77831	2.07923	2.94699	0.189627	0.532162	1.43006	0	1.14605	0	2.70645	0.050164	0.174296	6.38259
TCGA-12-0618	1.07945	1	0.174873	1.24036	0.527641	0.949609	0.096887	4.71466	0.0859244	4.59998	0.511368	2.12093	0.104509	2.58666	0.524831	0.469561	0.235719	0.326037	3.0402	0	1.30727	0.161833	1.42147	1.09123	1.56754	36.699	0.14581	1.91351	0.641234	2.14553	0.562297	1.9694	1.94775	2.83691	0.291517	0.111397	2.09259	1.23055	2.13586	0.23491	0.164078	0.209315	0	1.0463	0.598595	2.84064	0.755659	0.414562	7.36766
TCGA-32-2634	0.739726	0	0.153684	3.6451	2.19433	1.97408	0.0648742	2.48148	0.222943	2.48828	0.333681	1.71849	0.272913	1.96433	0.166462	0.371108	0.131528	0.481565	1.79289	0.155933	1.80068	1.48997	1.61392	1.19428	2.13164	5.89911	0.0976324	0.647373	0.435675	1.55634	0.899431	1.31868	3.42506	2.48815	0.47579	0.23035	4.64599	1.84225	2.77337	0.424689	0.447304	0.543099	0.0559188	2.12941	0.105619	3.06783	0.559239	0.462642	2.09863
TCGA-28-5207	0.939726	1	0.173959	2.49821	0.951347	1.20094	0.471193	4.08872	0.389386	1.6785	0.410411	1.86753	0.609914	3.57031	0.256463	0.428818	0.0694774	1.30459	12.2082	0.0686403	0.693566	0	4.59051	1.98639	6.54106	23.5762	0.354561	0.106863	0.125075	0.564633	1.32588	1.50122	3.73895	0.31798	0.507487	0.66923	3.65202	1.78613	2.84857	0.211871	0.186537	1.80458	0.0738451	1.35125	0.0429164	13.9466	0.527514	0.488763	3.57262
TCGA-28-5216	1.13699	0	0.146663	1.09592	1.73322	1.28415	0.144458	1.72358	0.245549	4.95172	0.330231	1.80702	0.56096	3.98211	0.370667	0.585339	0.0781012	0.249186	2.37042	0	0.723964	0.361938	6.45037	1.63824	5.34403	20.844	0.108701	0.510542	0.224959	0.406219	0.310511	0.990036	4.25871	1.1915	0.488981	0.0586206	4.59796	0.692356	3.16696	0.217154	0.104845	0.520146	0	2.38108	0.0361825	3.93935	0.118598	0.274715	3.24829
TCGA-41-2571	0.0712329	1	0.122121	2.0532	0.759976	0.58604	0.0902136	4.27384	0.155012	2.37537	0.236556	1.64294	0.321125	3.81834	0.231481	0.440802	0.109742	0.359704	8.49238	0.216839	1.09551	0.150686	2.6759	1.28235	2.17706	6.45444	0.101825	1.35035	1.18535	0.618352	0.261784	1.72836	3.49392	2.95775	0.38171	0.0823689	3.99947	1.36198	5.12569	0.249352	0.163689	1.97334	0	1.19215	0.813451	42.9276	0.111096	0.707681	9.84769
TCGA-19-1389	0.386301	1	0.381765	1.48121	3.12339	0.237348	0.0867748	1.79663	0.399211	2.10492	0.00437576	0.981708	1.62866	1.15834	0.0371095	0.0517072	0.0351861	0.0920192	3.37238	0	0.100357	0.57977	8.30292	1.3548	2.99322	47.2221	0.783551	0.0270599	0.101348	0.0686287	0	0.273701	3.48614	0.214717	0.807751	0.0264097	2.21943	0.623841	0.285356	0.113612	0.18894	5.41316	0	0.480877	0.0108673	3.49822	0	0	0.146342
TCGA-CS-4942	3.65753	1	0.116285	2.2402	0.402032	0.528664	0.372244	2.00968	0.02222	7.02896	0.127065	10.2715	0.88954	0.708529	1.86131	0.641549	0.208994	1.3822	1.23647	0.137651	0.364276	0.0478285	0.273981	4.75084	6.66801	0.835489	0.0215465	0.607192	0.167216	0.679387	2.41887	0.976755	3.74075	0.0708529	0.516933	0.226583	0.683548	2.12032	2.96088	0.0666486	0.0831289	0.216515	0.0987256	0.512661	0.0502041	0.656727	0.528936	2.36873	6.18993
TCGA-DU-7290	0.863014	1	0.122133	4.44905	1.48939	0.514122	0.270668	2.13186	0.266713	0.816809	0.0545954	5.04548	0.42821	0.215415	0	0.107523	0.0487789	0.663349	1.27269	0	0.24347	0.703274	0.517969	3.83343	6.74914	4.14712	0.384711	0.0375134	0.0702502	0	1.70661	0.723736	3.75504	0.558121	1.13676	0.018306	0	0.583765	0.252739	0.0787505	0.109137	2.30652	0.0207381	1.28201	0.0225981	11.9889	1.18515	0.986563	0.497966
TCGA-FG-A4MX	1.5589	0	0.12048	2.93714	1.34503	2.62913	1.56642	10.0944	0.189434	5.81617	0.596009	11.2379	0.184326	0.324544	2.00965	0.0169708	0.115485	0.223492	1.29133	0	10.0462	0.0594645	8.31156	2.12374	4.6208	1.47987	0.053577	5.06236	0.873169	1.01361	0.367311	4.77437	3.66305	4.58071	0.361517	0.0577863	0.485627	5.93778	39.3098	0.352169	0.103353	0.307646	0.0490978	1.51758	0.160504	2.89563	0	0.406208	1.92124
TCGA-28-5220	0.873973	0	0.467841	0.834245	1.0694	2.11977	0.209457	2.0581	2.32661	1.2941	0.143646	15.3507	0.189786	3.73711	0.57328	0.888655	0	0.227447	7.77848	0.0671273	0.436036	0.419835	9.5398	2.58689	9.08128	23.3579	0.126089	0.182888	0.0244635	0.728886	0.486246	0.900455	1.64665	0.673771	1.0635	0.0254992	3.71438	6.05343	2.00515	0.274236	0.182425	0.294133	0	0.857164	0.0104926	14.0156	0.257943	2.80819	0.282592
TCGA-DH-A66B	3.50411	0	0.111759	0.469748	0.852389	1.00363	0.183465	5.38234	0.0650824	2.70824	0.444072	19.1562	0.142486	0.812365	0.188302	0.0962039	0.148785	0.227238	0.98237	0.176391	0.933596	0.122579	2.03633	4.13841	3.28179	5.69046	0.0276105	0.663656	0.407127	0.793207	2.20051	2.01465	5.53592	0.680953	0.70382	0.0297798	0.500529	3.08637	9.85417	0.128109	0.106525	0.47563	0	1.59544	0.101096	2.43791	0	1.25602	4.32042
TCGA-DB-A4XE	1.56986	0	0.0282113	2.01582	0.223443	0.513024	0.375125	11.0285	0.0231028	14.9066	1.13918	18.9538	0.161855	0.32569	0.819941	1.55974	0.236614	1.01836	3.23972	0.133579	1.34973	0.0348101	1.11668	3.448	2.12535	1.08288	0.0313636	0.961829	0.365105	1.05486	0.564431	2.2398	2.75469	0.464108	0.211629	0.32982	0.710707	2.66688	18.0773	0.133396	0.363013	0.090047	0.129337	1.74123	0.281874	0.216813	0.87259	1.84288	6.72251
TCGA-DU-6406	1.40274	1	0.179175	1.30803	1.20928	0.895558	0.083596	3.30517	0.176076	1.86027	0.165808	7.41218	0.180345	0.344752	1.2155	0.0265669	0.248579	0.224576	2.40655	0.178607	0.322269	0.0698164	0.906525	2.04541	10.2957	12.0845	0	1.25129	0.211544	0.925604	0.66485	1.13282	3.91414	0.517128	0.330129	0.175269	0.475139	1.86306	2.96283	0.721557	0.38426	1.17391	0.00960749	0.831494	0.0488561	3.67644	0.137263	0.357692	2.52911
TCGA-DU-7014	9.78356	1	0.0738474	2.93152	0.649885	0.663171	0.0727369	11.0268	0.0698824	12.2502	0.127153	6.44933	0.125534	1.1683	0.476961	0.16759	0.45224	0.320873	1.4867	0.310811	0.757096	0.0607473	0.74237	2.42945	1.13715	15.6315	0.0729769	0.952657	0.438923	1.68744	8.94308	2.86071	1.42488	0.119988	0.287245	0.0442746	0.66147	4.06134	10.1258	0.123449	0.0703884	0.0916657	0.0250784	1.15757	0.121456	0.515947	0.0895741	1.72904	8.41573
TCGA-E1-5302	4.17808	1	0.518144	2.71122	0.582281	0.726451	0.15623	1.79826	0.0588851	5.16956	0.195378	6.32843	0.586453	0.813851	0.534499	0.305349	0.278738	0.646785	0.836543	0.100138	0.433641	0.339243	0.298973	4.2522	5.63185	9.52914	0.0470238	0.64309	0.0729876	0.67546	1.9746	0.795739	3.14878	0	0.564086	0.519862	0.319671	2.29127	6.29068	0.0545461	0.0680338	0.101256	0.0646387	1.86475	0.328702	0.923495	1.69307	0.935875	3.6695
TCGA-DU-6395	4.08493	1	0.0384727	3.07247	0.203145	0.757932	0.341047	6.86174	0.0252049	7.02957	0.355422	17.6606	0.423059	0.555194	1.48281	0.311608	0.368775	0.511145	1.91452	0.0910829	1.08468	0.0712077	0.435101	5.1194	2.13893	2.2265	0.149701	0.372233	0.182566	1.37861	2.23589	1.75302	1.96048	0.175811	0.240505	0.0057665	0.0969216	2.88093	6.49029	0.115765	0.0206272	0.0921001	0	0.799603	0.0640668	0.288956	0.314995	1.66196	4.45314
TCGA-HT-8104	1.01918	0	0.0793377	3.44589	0.784646	0.623416	0.130241	1.66365	0.18192	1.1557	0.0893195	2.70253	0.387745	0.390118	0.5347	0.18005	0.147871	1.06733	1.91218	0.0834798	0.210877	0.195791	0.249238	1.33539	6.05873	25.6226	0.0980032	0.162458	0.0912688	0.425755	1.09181	1.76492	2.7906	0.418952	0.484944	0.486233	0.355324	1.8352	1.38957	0.219782	0.189054	0.562747	0.0359239	1.26584	0.150059	3.57835	0.545324	0.0743038	0.399356
TCGA-HT-8012	0.783562	0	0.00930217	3.6753	0.519243	0.451095	0.357329	27.9149	0.0518006	12.1156	0.485123	3.04899	0.551476	0.322171	4.34929	0.412746	0.200621	1.74888	1.68544	0.176181	2.32061	0.0459121	1.89363	6.78948	3.27537	5.31746	0.165465	0.840009	0.577858	2.28983	2.03836	2.51744	1.46177	0.170035	0.124055	0.557704	0.374949	5.49351	2.57108	0.0199932	0.0199495	0.20784	0.104247	1.80444	0.681581	0.0909876	0.77854	4.07719	9.97061
TCGA-HW-7489	0.693151	0	0.0499274	6.42157	0.195838	0.342998	0.059012	3.20985	0.0163546	4.8939	0.276746	4.28253	0.21006	0.653249	0.252366	3.003	0.1675	9.19152	0.789955	0.236403	0.750735	0.0492847	0.677576	2.68152	1.72983	2.39409	0.310835	0.460058	0.155076	0.731187	1.99782	1.73724	0.824372	0.21903	0.183106	5.29226	0.402492	1.18789	3.5793	0.0300466	0.0428299	0.0637449	0.406926	0.477959	0.495156	0.29999	2.94322	0.673337	3.30229
TCGA-DU-7015	7.56438	0	0.116105	1.53375	0.431644	0.720549	0.26956	5.15972	0.0869308	5.20257	0.252088	10.6026	0.38064	0.86168	0.58687	0.32125	0.337847	1.17875	1.14285	0.117803	0.453458	0.143263	0.422058	4.85957	4.00262	5.66141	0	0.565493	0.0858633	0.852761	1.12196	1.60313	1.76595	0.0909551	0.566822	0.0447491	0.33428	3.01258	3.37563	0.0748633	0.053357	0.211767	0.0253472	1.27444	0.0675169	0.307092	0.482848	1.78253	3.30619
TCGA-HT-7686	3.56164	0	0.117553	2.78493	0.419179	1.16603	0.2842	1.79519	0.0140024	4.55011	0.181529	4.39154	0.531368	0.472933	0.081026	0.158059	0.358524	1.36892	1.74539	0.0506006	1.9721	0.316472	0.604295	2.31792	7.87875	23.1607	0.0712846	0.689307	0.0184406	0.682631	1.2625	1.09192	3.52903	0.117205	1.54989	0.19862	0.538442	2.33829	5.74595	0.0597189	0.0229187	0.238773	0.0108875	0.969196	0.0474559	0.388253	0.194437	0.810694	3.00162
TCGA-DU-7304	1.94247	1	0.0633041	2.07127	0.534147	1.50795	0.42399	4.20213	0.0963043	2.82303	0.358361	6.57862	0.173625	1.00686	0.316962	0.676312	0.137953	1.88411	2.81329	0.046114	4.67182	0.0480686	22.4714	3.23399	2.24595	7.01279	0.498992	1.42222	0.459888	0.880849	2.85989	2.12922	1.22037	1.88454	0.112203	0.70489	2.15459	6.48701	20.6644	0.344666	0.0970016	0.165443	0.172755	1.02392	0.129745	6.1272	0.779668	6.15595	1.63437
TCGA-DB-5279	3.70959	0	0.00884328	1.85851	0.226802	0.625395	0.496487	1.76063	0.0289678	2.40543	0.0579784	3.64846	0.0507359	0.238217	0.357599	0.753629	0.0635746	3.16783	0.496487	0.376852	0.725303	0.0872945	0.650077	4.19546	1.52483	3.63469	0.0393257	0	0.061039	0.385774	8.61059	0.720419	2.2003	0.129318	0.103193	1.51105	0.178226	4.24564	1.83318	0.0152055	0	0.0282267	0.18019	1.40353	0.130901	2.76179	3.08925	1.86349	2.21946
TCGA-DU-A5TU	0.30411	0	0.143995	1.92577	0.592464	1.16381	0.541533	5.89114	0.162945	14.323	0.436922	16.2022	0.525722	0.377814	0.860184	0.52552	0.313693	0.413468	7.71685	0.0619827	1.92362	0.355355	3.92319	2.1092	6.29688	11.3482	0.0873193	3.11207	0.203298	1.77434	1.87075	3.18118	3.83839	0.622133	1.33115	0.211904	0.65956	4.6162	9.90753	0.191321	0.056148	0.564074	0.0266731	2.47335	0.222834	1.60053	0.142905	2.64814	5.3373
TCGA-HT-A618	0.443836	0	0.0399379	4.02881	0.773231	1.15666	0.157349	4.16892	0.113381	3.43354	0.726014	12.3307	0.560102	0.61476	0.740199	0.534438	0.287114	1.59517	3.22745	0.126069	0.636922	0.361384	2.86059	2.67666	8.8172	13.6319	0.0592007	2.37979	0.160804	0.705187	0.659532	2.64695	2.69836	1.07071	1.04304	0.431	0.268301	2.31899	8.8108	0.080116	0.0285504	0.254954	0	0.838439	0.177351	2.22296	0.14533	0.561058	3.35322
TCGA-P5-A5F2	0.635616	0	0.0273711	3.91158	0.258082	0.276526	0.283075	6.78335	0.0358637	2.59908	0.456784	7.09685	0.235552	0.184328	0.17294	0.472299	0.196772	2.07212	3.77188	0.129601	1.07569	0.0337735	1.16081	4.08035	2.40389	25.7647	0.0608592	0.479203	0.141693	0.660976	1.35602	1.55896	1.14542	0.300191	0.0456282	2.60921	0.275817	2.06415	7.29929	0.182369	0.0587004	0.218413	0.167313	1.27565	0.395026	1.20477	0.149401	0.576775	1.42598
TCGA-E1-5303	5.62192	1	0.114623	4.04699	0.77816	0.71797	0.237089	2.6624	0.0450562	3.48297	0.239111	5.21496	0.679538	1.38945	0.724225	0.0403645	0.137338	0.293081	1.49181	0	0.391711	0.0565737	0.712971	2.41513	1.7363	12.211	0.0764585	0.80271	0.0791163	0.553598	2.97036	0.577676	1.31176	0.20952	0.573236	0.0274885	1.38606	2.87326	3.74978	0.0492719	0.0245822	0.128052	0	1.35718	0.0254502	0.296308	0.04171	1.256	2.92869
TCGA-HT-7482	5.00274	0	0.0210906	5.93942	0.540906	1.06537	0.373922	4.08962	0.0414516	5.0972	0.474532	6.65495	0.564673	0.344936	1.11936	0.185676	0.303241	0.626502	1.39937	0	0.504523	0.468429	0.834823	2.71567	1.66537	8.43183	0	0.9717	0.400327	0.624315	3.31544	1.5871	2.19148	0.346965	0.45706	0.0252894	0.106264	2.24016	9.79148	0.04533	0.0226156	0.185126	0	2.25811	0.0390235	0.27997	0.191866	0.755529	2.17844
TCGA-HT-7620	1.18904	0	0	22.782	0.288225	0.686273	0.418171	9.71458	0.0185428	3.38122	0.535607	7.17709	0.0541282	0.0544594	0.608028	0.289047	0.135651	2.63938	0.722295	0	1.20906	0.0349242	1.20036	2.32893	1.77882	7.87242	0.0629326	0.391208	0.17094	1.05832	0.647176	2.38392	1.2892	0.362155	0.377462	0.0339385	0	0.811703	3.66704	0.1095	0.0303502	0.203269	0	1.60433	0.0523698	0.316397	0.154491	0.894639	3.41073
TCGA-HT-7471	0.0109589	0	0.0127742	2.2014	0.732322	0.825956	0.41521	18.465	0.117164	8.79622	0.361649	12.1445	0.757315	0.24579	1.48509	0.566804	0.183668	2.09104	1.10837	0.362911	2.00811	0.157622	1.15574	6.59693	10.1383	1.94625	0.0852096	1.01229	0.3086	3.38333	2.84786	4.09206	2.62559	1.1208	0.553666	0.0612694	0.386174	4.42326	3.97208	0.0329468	0.246561	0.468898	0.104114	2.51013	0.15127	0.133874	1.85936	6.19121	6.50464
TCGA-FG-5964	2.86301	0	0.29594	5.82143	0.812567	0.669721	0.139915	5.03269	0.0310209	7.99173	0.931316	4.96103	0.498043	0.227769	1.0172	0.84206	0.255302	2.78641	0.392716	0.0560503	2.06314	0.146065	1.80732	3.24409	3.22385	2.0552	0.184244	1.17804	0.42896	2.48976	2.21049	1.87966	5.20989	1.16845	0.828807	0.887142	0.357859	6.76451	5.41901	0.0814162	0	0.415625	0.156781	1.64019	0.481863	0.967652	0.430757	3.34258	5.75958
TCGA-P5-A5ET	0	0	0	4.06916	0.195924	0.620235	0.418632	11.6057	0.0386734	9.13502	1.37216	29.36	0.13547	0.295314	1.67094	0.873088	0.226333	2.8826	0.903864	0.391311	1.49282	0.0291355	0.734363	2.22745	1.60765	0.432261	0.0525017	0.543943	0.57043	1.60026	0.809862	4.1243	1.13601	0.647419	0.177131	0.530874	0.475881	2.55818	17.0552	0.126876	0.151918	0.0753679	0.0721685	1.04099	0.174758	0.181469	0.0859229	2.38833	4.57833
TCGA-CS-4944	0.884932	0	0.0106848	2.06588	0.6609	0.496555	0.189435	0.952837	0.0315001	2.67069	0.0796044	1.14997	0.32694	0.781234	0.108016	0.188133	0.102418	0.358912	0.490808	0	0.146057	0.0263682	0.72503	2.61917	1.41191	31.5487	0.0475149	0.137838	0.0553124	0.416168	2.78924	0.464726	1.55737	0.117185	0.39186	0.06406	0.64602	5.17515	0.795989	0.0918596	0	0.136418	0.0108856	0.699855	0.0632637	1.00033	0.311047	1.03571	2.82685
TCGA-CS-6669	0.616438	0	0.0113712	5.01852	0.10293	0.0689286	0.0336005	0.589561	0.0111745	1.06584	0.0542195	0.333775	0.0217463	0.0218794	0.0574774	6.35092	0.0817476	18.1463	0.43528	0.269209	0	0	0.128601	0.900429	0.586382	0.631215	0.126418	0.0838241	0.0196218	0.248025	0.195005	0.494578	0.394931	0	0.0947799	3.72235	0.229173	0.0966242	0.589302	0.00488802	0	0	1.21641	0.0286466	0.782683	0.047668	6.70331	0.0479235	0.401812
TCGA-EZ-7264	1.19452	0	0.0518811	0.799579	0.143494	0.506674	0.689863	22.2363	0.0169946	14.0908	0.200994	8.10777	0.44648	0.299475	6.86198	0.292319	0.352254	1.60834	0.507525	0.327539	1.56613	0.0853554	1.41796	6.06707	2.50816	4.02373	0.0769044	0.44619	0.447624	3.69122	5.35476	1.58195	1.88065	0.632225	0.12973	0.129604	0.435668	6.00657	2.96877	0.137527	0.0556324	0.124199	0.0176187	2.54866	0.326382	0.114784	0.471974	2.18652	10.8273
TCGA-FG-5962	3.98082	0	0.0764699	4.6204	0.21631	0.52148	0.423675	4.32156	0.0125246	3.05094	0.327589	3.69423	0.347324	0.0735684	0.89385	2.01294	0.274872	10.8259	1.19528	0.588381	1.01265	0.0943569	2.27017	3.39623	2.84969	2.50627	0.106268	0.422781	0.346381	4.00603	1.63924	1.6168	1.59461	0.663955	0.350562	2.44135	0.192645	6.37604	1.99182	0.0616339	0.0409996	0.259338	0.525873	2.40807	0.657933	0.307205	3.33919	5.07592	5.02322
TCGA-DU-A5TT	0.413699	0	0.311815	5.08522	0.385741	0.352824	0.110565	4.70773	0.171596	0.573079	0.349394	8.76617	0.548612	0.19199	0.945672	0.298672	0.0896658	0.659713	6.2704	0	0.426238	0.12312	2.60956	2.54212	5.05499	11.5049	0.138663	0.459717	0.129135	0.174888	1.40219	0.938584	3.60751	0.227988	0.478218	0.373893	0	0.874363	1.61596	0.10723	0.213991	0.238866	0	1.3197	0.110774	3.89524	0.0907728	0.630786	0.418131
TCGA-HT-A61A	0.531507	0	0.0806427	9.99927	0.162214	0.434517	0.119145	3.7351	0.0220133	2.31375	0.600808	5.56703	0.0257037	0.413775	0.883181	3.84325	0.0644158	15.7309	0.891783	0.381839	0.459313	0	1.06402	1.05503	1.4295	1.60328	0.358615	0.371543	0.0695776	0.251279	0.691475	1.3733	0.811159	0.294815	0.044811	3.6181	0	0.571038	3.90353	0.277321	0.0864737	0.107251	1.45147	0.237017	0.726164	0.253541	3.81485	0.453156	1.18124
TCGA-P5-A5EW	0.558904	0	0	2.74086	0.346139	0.780792	0.820694	4.80836	0.0237337	7.19815	0.424644	10.7518	0.300218	0.13941	0.915579	0.314682	0.318313	0.299684	1.01695	0.228711	0.536476	0.119203	0.409705	3.09316	1.90706	6.73176	0	1.0237	0.250051	0.997125	1.86379	1.00042	1.58822	0.176586	0.261696	0.0217197	0.121686	1.43655	7.48368	0.0622904	0	0.0963604	0	1.06475	0.0625617	0.329039	0.439421	1.52678	1.72871
TCGA-HW-A5KM	1.72603	0	0.179507	2.84653	0.28312	0.445138	0.12055	7.17475	0.0133638	7.77291	0.282063	7.71722	1.1391	0.518086	0.948588	0.0632133	0.195527	0.486799	0.749604	0.154537	0.474025	0.221495	0.69208	3.05073	7.65912	3.75834	0.108853	0.390962	0.197115	0.826289	2.09889	1.24491	1.01739	0.149146	1.16976	0	0.411108	1.21332	4.14925	0.070148	0.0174987	0.117197	0	0.554995	0.0301943	0.119715	0.148455	0.894076	1.35289
TCGA-06-0138	2.01918	1	1.07775	3.08864	1.37958	3.53045	0.241259	0.948232	1.21958	2.02079	0.496368	10.2787	0.468431	3.39334	1.07302	0.172513	0.195656	1.17482	8.83448	0	0.948674	0.24179	7.84874	0.888274	7.1576	50.7035	0.0363083	0.782438	0.535379	1.01764	0.528957	0.96953	6.3408	2.38791	1.30664	0.107693	4.77199	3.64236	7.51059	0.372029	0.315184	1.09456	0.0166364	0.740481	0.0362571	11.3518	0	0.963485	5.93295
TCGA-06-0747	0.224658	1	0.0711499	2.04356	0.912385	0.718815	0.3504	1.94282	0.108763	0.428619	0.151957	2.91995	0.11339	1.80252	0.599398	0.200444	0.284166	0.196193	2.20911	0	0.769966	0.146321	2.41398	4.15611	4.29963	10.308	0.1582	0.240392	0.163699	0.1478	1.15237	1.49818	4.00372	0.736981	0.256985	0.0710956	1.91193	0.957255	2.59902	0.208994	0.356041	0.492054	0	0.77672	0.0263295	11.1268	0.0863022	0.14993	0.891773
TCGA-06-5414	0.747945	0	0.36177	0.921573	2.23274	0.930338	0.0323936	1.11403	0.190325	1.30292	0.049005	2.21675	0.4822	2.19373	0.304771	0	0.131352	0.074199	2.96549	0.103816	0.224784	0.108216	3.16153	2.43819	6.73084	53.979	0.146252	0.141423	0.0945851	0.256195	0.501336	0.756847	5.3554	0.480932	1.20616	0	2.54082	2.39871	0.639151	0.117811	0.141065	0.647347	0	2.18179	0.00811366	3.82965	0	0.138606	0.466842
TCGA-06-0750	0.0767123	1	0.279248	2.1798	2.18666	0.88666	0.117878	1.79253	0.736137	1.66187	0.166437	3.49118	0.152582	1.50957	0.0336072	0.0187309	0	0.276671	4.17395	0.0629629	0.499871	0.131263	2.33099	1.95028	8.22861	20.9194	1.09397	0.318579	0.183567	0.517931	0.152027	0.844593	5.62529	1.40978	0.775852	0.127559	2.00997	2.48584	6.80518	0.205779	0.598878	3.62896	0.0135474	0.468993	0.0196833	11.7711	0	1.17688	2.50603
TCGA-DU-7294	7.86027	0	0.0597596	2.21878	0.180311	0.402494	0.706332	10.2039	0.0195754	12.3682	0.317593	6.52917	0.380949	0.210805	3.02065	0.469991	0.286409	1.85258	0.432093	0.188639	1.25937	0.0737379	0.337921	3.18901	1.44452	2.78791	0	1.61526	0.326546	2.46726	1.57519	2.61294	1.11714	0.582587	0.199241	0.125399	0.501828	3.8931	5.74234	0.0642208	0.0213602	0.127164	0.0608828	1.55567	0.375945	0.0626281	0.289945	2.22472	8.90691
TCGA-DU-5871	1.57808	0	0.0519693	3.10182	0.619383	0.546039	0.368552	6.85468	0.068094	4.94759	0.272577	10.2035	0.21865	0.679965	0.0262687	0.204972	0.249073	0.760809	1.35275	0	1.66944	0.0513003	0.881609	2.78403	1.30646	33.8568	0.0462211	0.153239	0.394579	0.71251	4.75321	1.37057	2.52692	0.265986	0.363862	0.529683	1.15212	3.53279	3.56858	0.160845	0	0.281996	0.0423569	1.91147	0.11539	0.225117	0.302577	1.09512	4.27549
TCGA-28-1753	0.0986301	0	0.402846	1.33041	2.0403	0.755835	0.085026	5.60947	0.320473	4.30127	0.368731	4.64538	0.495261	3.43268	0.581786	0.0202661	0.068954	0.108198	1.76236	0.272493	0.196669	0.568086	0.488135	0.990666	5.30935	18.8276	0.25592	1.37876	0.446876	0.582795	0.164487	0.735025	3.04726	0.736365	0.71952	0.189768	4.92933	0.427888	1.83296	0.123691	0.493684	1.0103	0.0293155	1.01486	0.149076	4.34245	0	0.242541	1.61643
TCGA-32-2615	1.32877	1	0.284389	1.88497	1.22111	1.12715	0.226245	2.94894	0.229309	0.670093	0.133645	8.02652	0.564786	2.12565	0.0829321	1.11703	0.157268	0.372901	1.87019	0.0517909	0.485934	0.242938	1.85553	1.67201	8.88372	11.1875	0.243205	0.0806311	0.301991	0.0511237	0.937887	1.26864	6.10934	0.679786	0.638187	0.170503	1.43288	2.53272	3.20037	0.136353	0.375325	1.11721	0.0222872	1.48799	0.0647631	7.44335	0.0398023	0.368785	0.485611
TCGA-41-5651	0.961644	0	0.0314947	1.98568	0.475141	0.731826	0.186127	6.10706	0.190858	7.0039	0.239336	1.92595	0.120461	2.72697	0.198994	0.343817	0.301888	0.710551	3.69715	0.447376	1.23774	0.194308	1.42474	0.965037	1.81442	13.0005	0.175069	2.14755	0.570638	1.05496	2.82055	2.31567	2.45665	1.20896	0.157507	0.0660884	4.44317	1.77298	1.70019	0.0947683	0.135088	0.125659	0.0320866	1.38849	0.815837	4.91796	0.573028	1.52644	13.8827
TCGA-02-2485	1.28493	0	0.134974	2.2693	1.0894	1.39089	0.398833	1.93145	0.274122	0.950921	0.683801	7.57155	0.129063	1.5842	0.341124	0.0950625	0.258755	0.257146	2.89336	0	0.784141	0.333092	5.57162	2.19336	6.06848	18.8108	0.150056	0.373117	0.139745	1.47201	1.5174	2.08732	7.877	1.82573	0.202504	0.129476	2.1762	0.831514	3.2643	0.243684	0.289467	0.150787	0	2.10819	0.0899065	4.82826	0	1.13769	1.90778
TCGA-26-5133	1.23836	0	0.0420374	0.353384	0.454505	1.5006	0.165621	4.88211	0.197372	2.99596	0.0709895	3.83884	0.56275	3.61285	0.354142	0.00986901	0.302208	0.0526893	3.03953	0.132696	0.861951	0.484124	4.12028	1.41834	2.8339	98.2555	0.0623129	0.516474	0.531952	0.414792	1.46851	1.48012	4.45978	0.665952	0.163514	0.00840108	3.53007	3.42321	0.892603	0.0180702	0.180308	0.29072	0	0.670713	0	5.37474	0.458909	0.708664	1.72666
TCGA-76-4928	0.257534	1	0.387178	0.879669	1.90231	0.782318	0.0618414	1.93144	1.16544	1.90397	0.109146	2.33778	0.82049	3.94634	0.211573	0	0.0250759	0.0314779	4.86017	0.0990953	0.286084	0.619773	3.3728	1.44107	5.02516	71.3732	0.209404	0.115708	0.162512	0.505396	0.0797567	0.476806	3.29473	0.114766	4.53547	0	4.74514	2.80091	0.734367	0.202418	0.291743	0.601212	0	0.289981	0.0154895	8.03482	0	0.0441014	2.39873
TCGA-06-5856	0.312329	1	0.0617524	0.674852	1.47196	0.798559	0.218966	3.32974	0.226555	2.43633	0.437987	1.45008	0.330668	3.51703	1.1237	0.0521908	0.207172	0.520127	20.0138	0.0584788	0.71751	0.182872	4.60931	1.73485	3.56256	72.9921	0.0549221	0.614542	0.383611	0.519528	0.352999	1.58594	2.46115	1.08363	0.452947	0.0370232	3.98256	1.99397	2.34686	0.73264	0.344331	2.93688	0	1.71125	0.0914076	9.81103	0.22471	0.780763	0.63784
TCGA-19-2619	0.805479	0	0.209041	2.63592	0.356862	0.444611	0.0325101	14.6029	0.0288316	1.50307	0.180331	2.88854	0.168325	1.37601	0.528315	0.178223	0.0790947	0.135142	3.73423	0.0520945	0.601578	0.0271513	1.30648	3.81816	3.49276	10.8762	0.146778	0.527174	0.22782	0.805631	0.712779	1.65586	9.60923	0.402218	0.256771	0.0329812	0.886942	1.28547	5.87995	0.212822	0.519097	0.333616	0	0.526622	0.0651426	5.00413	0	0.231841	1.0766
TCGA-41-3915	0.50137	0	0.638833	1.74172	1.40658	2.44206	0.0510184	2.0052	0.407211	3.16266	0.154361	2.11165	0.330192	3.38857	0.261818	0	0.206873	1.1383	3.39272	0.0817523	0.118008	0.34087	7.42005	1.52175	5.07778	30.2618	0.15356	0.509107	0.327727	0.242097	0.296092	0.905918	5.30842	0.504963	0.805906	0.0310547	3.13174	1.24705	2.10647	0.230078	0.148113	0.716433	0	1.52238	0.0383358	4.01698	0.0628282	0.291065	1.1107
TCGA-DU-6394	1.86849	1	0.0668204	0.70215	0.170113	0.523183	0.148085	6.02812	0.0300963	3.83263	0.278784	4.14065	1.26191	0.208926	0.802167	0.041179	0.140109	1.93676	0.703404	0.593232	1.02758	0.0824503	0.850158	6.08487	4.30719	12.8343	0.0371435	0.354038	0.317085	1.2883	3.05576	2.45074	1.43619	0.183212	0.222782	0.0250385	0.084168	5.28757	2.22745	0.0718087	0	0.0399905	0	1.57815	0.197819	0.13422	0.273546	3.02734	5.6002
TCGA-14-1825	0.635616	1	0.137176	0.576578	0.965759	2.95651	0.405339	5.02592	0.269607	8.40375	0.74946	5.96515	0.262336	5.36681	0.693377	1.09495	0.65744	0.183397	2.10039	0.433013	1.09383	0.225683	17.065	0.818608	2.80004	9.4508	0.203338	0.505604	0.552317	1.35354	0.261382	2.90424	1.90049	1.50447	0.381124	0.137071	5.99001	0.582811	7.50396	0.452076	0.588377	0.218924	0	3.1102	0.101526	7.41163	0	0.192708	8.70018
TCGA-DU-6400	0.10137	1	0.0407053	1.64249	0.288625	0.411239	0.0962237	10.2314	0.0266675	10.6033	0.769078	2.36307	0.716176	0.501258	2.85995	0.544707	0.409684	2.28976	1.03878	0.269832	3.17162	0.060272	1.93347	8.42532	3.98167	2.26917	0.199116	0.555119	0.505729	3.1709	2.29584	3.23738	5.21458	1.1012	0.0678566	1.63022	0.492221	9.09678	6.1176	0.0244966	0.0349188	0.272845	0.107823	1.82532	0.39767	0.0341273	0.622113	6.89637	9.58909
TCGA-19-5960	0.452055	0	0.0239184	2.01068	0.685598	1.42569	0.35338	2.70341	0.246799	0.996405	0.327883	5.94808	0.411675	3.06044	0.302248	0.303223	0.429874	1.05826	3.08244	0.113252	0.449561	0.147565	2.63739	2.06691	2.409	15.5653	0.053182	1.03586	0.144455	3.48421	4.32966	1.44487	4.18757	3.93485	0.15949	0.473222	2.77177	2.84538	4.37716	0.442107	0.359069	0.534411	0.0852876	3.91663	0.061958	10.9039	0.435181	0.957632	0.617631
TCGA-06-2557	0.090411	1	0.0728032	1.78504	1.58343	1.17683	0.286834	8.40483	0.262328	0.594682	0.0289281	3.26482	0.672942	1.00392	0.398662	0.162372	0.0872306	0.258544	2.63202	0.114906	0.290263	0.299442	6.79269	1.46212	8.3689	13.1844	0.107918	0.380147	0.251255	0.359182	0.161844	0.929847	1.83076	1.77437	0.970915	0.0581981	1.46726	1.959	2.2271	0.312952	0.260224	2.30442	0	0.641928	0.062863	3.67077	0.0883076	0.25569	2.07785
TCGA-DU-7301	2.1589	1	0.0919253	1.20208	0.485387	1.13508	0.422534	3.24091	0.0401491	3.92334	0.0669646	1.61562	0.449263	0.275138	0.516279	0.0575494	0.0734281	0.151064	1.92884	0.0483623	0.837719	0.226855	0.635321	3.15781	3.05325	1.50792	0.0227105	0.357643	0.158624	0.461479	6.01381	0.275009	0.930462	0.186701	0.306483	0	0.308775	3.34144	4.20154	0.0307339	0.0219049	0.21191	0	0.823399	0.0982729	2.36919	0.743347	3.35762	3.02617
TCGA-DH-5140	1.66301	1	0.0581457	1.14053	0.818727	0.509111	0.0572713	2.7936	0.365061	9.71875	0.77687	2.54429	0.111198	0.932323	0.514337	0.518726	0.325119	4.04722	3.16554	0.045886	1.32471	0.239155	1.36998	2.07526	3.02184	4.70416	0.0646428	1.37518	0.367894	2.50631	1.64344	0.729259	3.7244	0.425139	0.145395	0.209165	0.39062	2.92331	9.17607	0.174962	0.145483	0.324789	0.0987308	1.17186	0.15062	0.264059	0.105793	2.16464	11.2215
TCGA-HT-7601	0.419178	0	0.43651	3.8879	0.595817	0.797997	0.245683	3.21155	0.03064	4.32962	0.226098	4.28786	0.596275	0.139982	0.577869	0.270835	0.273959	1.14634	1.45874	0.0492106	0.319655	0.359075	0.411387	1.2953	8.37413	8.126	0.0693264	1.37905	0.107604	0.825802	2.33682	1.00453	3.86406	0.151981	0.952902	0.330248	0.209461	2.20783	2.36765	0.0893516	0.111446	0.199041	0.0847074	1.96369	0.107689	0.798743	0.378193	0.657021	2.7685
TCGA-DU-7298	1.57808	1	0.00935683	2.47771	0.423482	0.491558	0.304132	10.1294	0.03678	5.60614	0.192401	4.31808	0.286305	0.612122	0.567547	0.448122	0.336332	1.66065	0.859613	0.044304	0.639519	0.0230909	0.158729	3.42113	2.01296	6.89585	0.166438	1.27604	0.306773	1.0496	1.44415	1.52451	2.21087	0.136827	0.202774	0.426346	1.22575	2.36536	5.96035	0.108598	0.100334	0.238927	0.0857942	1.32003	0.138502	1.40552	0.578824	0.47321	6.20573
TCGA-HT-A4DV	0.873973	0	0	29.4038	0.286204	0.622898	0.0700715	4.13108	0.0466073	4.86678	0.325079	15.9708	0.0907009	0.182512	1.55825	1.62006	0	2.9782	0.423614	0	1.45871	0	2.01141	3.05344	3.21	9.69062	0.105454	0.174809	0.32736	0.738911	0.497041	2.1283	1.74171	0.693545	0.158125	1.13739	0.238962	1.56165	3.50762	0.0509681	0.15257	0.0378457	0.120797	0.358443	0.351017	0.331361	0.345167	0.599647	2.68574
TCGA-FG-A60J	0.586301	0	0.116048	2.97542	0.332641	0.844138	0.102873	14.4161	0.072226	3.41963	0.850752	6.01784	0.133159	0.357263	0.117317	0.367797	0.194664	1.15199	1.53997	0.384636	0.912138	0.0572771	3.01859	3.07642	3.20721	6.03066	0.0516061	1.09072	0.540674	1.03056	4.70995	1.6344	2.36541	0.296975	0.328873	0.118279	0.584704	2.5885	3.10728	0.0498845	0.0995512	0.222247	0.118229	2.77734	0.317788	1.60536	1.1824	1.02707	2.30269
TCGA-06-0210	0.616438	1	0.314096	2.44515	1.43941	1.07676	0.0895489	1.86543	0.510732	1.74827	0.0543513	4.62425	0.789044	2.02806	0.168409	0.0687909	0.101715	0.19347	2.03896	0.0570509	0.166267	0.253647	1.12937	1.78761	5.1188	68.4334	0.161354	0.40104	0.167594	0.169661	0.30195	0.599312	5.10237	0.552281	0.911794	0.0146671	1.83415	1.10917	1.50353	0.185126	0.23374	0.570917	0	0.489353	0.0583028	3.92261	0	0.128107	0.84178
TCGA-HW-8321	1.63288	0	0.40142	2.66821	0.690099	0.584743	0.496528	16.9984	0.137608	8.71016	0.403393	6.19584	0.124971	0.287396	0.825773	0.591741	0.31319	1.07648	1.09587	0.530428	0.829466	0.11519	0.897402	3.7861	2.02338	8.19207	0.0622709	0.464513	0.209415	1.0181	2.70379	1.55323	2.43966	0.102385	0.295682	0.559693	0.940716	4.04559	16.3684	0.0963095	0.0200207	0.208581	0.0665756	1.62273	0.193458	0.515261	0.815287	1.10162	4.97349
TCGA-HT-7902	2.61918	0	0	26.5319	0.358192	0.446653	0.290306	9.38949	0.0643645	3.99749	0.546527	6.50186	0.0313144	0.110271	0.641442	0.674649	0.196192	1.82453	1.14913	0.116297	0.923298	0.0808177	1.48146	1.30224	2.96193	4.55438	0.036408	1.47864	0.113021	0.497461	0.826814	1.56568	1.29588	0.478892	0.218371	0.274879	0.165003	0.504373	9.48472	0.0879835	0.10535	0.169861	0.15848	0.742513	0.175723	0.58917	0.595843	0.621083	1.74323
TCGA-FN-7833	0.0109589	0	0.0760845	3.01525	0.57392	0.549049	0.321173	7.84442	0.0249229	7.03832	0.278565	11.2019	0.374155	0.334617	0.247231	0.17607	0.156278	0.33241	0.721179	0.10293	1.48577	0.107293	0.430233	3.03858	9.02926	2.9269	0	1.02158	0.337602	0.982172	2.44387	2.20615	1.95556	0.357622	0.924079	0.0195497	0.328585	1.17758	4.30681	0.0607392	0.093241	0.242852	0.0110735	1.97151	0.0804445	0.334134	0.197759	0.870353	3.12184
TCGA-DU-5852	0.561644	1	0.0618878	1.60412	1.38493	0.500193	0.21335	4.8986	0.121635	1.33963	0.375011	2.0016	0.433967	0.357237	0.834191	0.72646	0.0988695	0.625727	2.13211	0.0488391	0.38774	0.178182	1.74978	1.74717	3.53214	46.3779	0.137606	0.418196	0.462766	0.755289	0.786162	0.712104	3.52951	0.263959	0.25792	0.290651	0.311819	3.85644	3.43001	0.518761	0.221209	1.16877	0.0945764	1.3772	0.045804	6.27685	0.375338	0.56512	3.80366
TCGA-FG-5963	2.12329	1	0.205445	5.70391	3.20606	0.720514	0.277607	2.07455	0.137902	5.48614	0.374007	3.73334	0.382051	0.228627	0.406575	0.0850273	0.153725	2.51034	3.89169	0	0.70251	0.109694	0.963969	1.4042	4.21992	5.94581	0.142912	0.255512	0.213749	1.70504	0.513701	0.83044	3.44082	1.64058	0.567122	0.0413389	0.225209	2.67688	3.22875	0.161806	1.05774	0.648093	0.0200705	1.24126	0.109812	5.68726	0.21506	0.407107	6.58688
TCGA-06-0649	0.175342	1	0.296359	3.93366	1.18834	2.58435	0.13827	1.32627	1.12917	1.97802	0.158043	1.42439	1.37216	3.0012	0.118263	0.0768992	0.112133	0.183772	4.29893	0	0.213216	0.192463	2.73423	5.56342	6.07026	23.1382	0.312134	0.344945	0.107661	0.413119	0.980794	1.28145	2.06034	0.39916	1.17009	0.0280547	3.77228	2.35258	1.01043	0.38218	0.0669027	0.672118	0	1.10025	0.0577209	10.6798	0.113518	0.591632	0.678359
TCGA-12-0616	1.22466	1	0.629813	0.441206	0.981831	1.61193	0.434239	1.48031	0.364475	3.36967	0.25651	5.61448	0.28104	4.76653	0.318349	0.0443578	0.150925	0.205244	2.3573	0	0.286975	0.259044	4.15495	0.982982	6.22491	21.1502	0.186717	0.85117	0.0724526	1.04665	0.320021	0.927597	7.39889	1.53498	0.314973	0.0377599	5.07726	2.18528	7.0039	0.505366	0.225117	1.54122	0	0.793322	0.0466132	5.54437	0	0.0884777	8.36943
TCGA-FG-A4MW	0.438356	0	0.0398012	5.52066	0.915695	0.643367	0	4.58113	0.149932	1.35327	0.219431	2.27164	0	0.153164	1.1065	0.154176	0.143066	0.76825	1.47277	0	0.136016	0.0491111	1.8005	0.890689	3.4154	32.1064	0.0884971	0.806849	0.13736	0.713108	0.379197	1.67616	1.83555	0.582023	0.364922	0.489181	0	1.64874	2.6213	0.153981	0.0853581	0.952804	0	0.802147	0.147287	0.125135	0.144832	0	0.270465
TCGA-HW-7490	1.60274	0	0.0691366	1.25925	0.71273	1.28054	0.340485	2.07902	0.128333	4.53197	0.257542	5.80618	0.17629	0.598619	1.65994	0.227234	0.11045	0.46216	1.088	0.109119	0.669422	0.284361	0.651575	2.39613	5.34779	8.41045	0.102483	0.297295	0.238601	0.574471	1.38323	1.27282	1.65327	0.1685	0.211295	0.234885	0.464456	2.12959	2.74941	0.123829	0	0.220675	0.0234787	1.56754	0.0511689	0.161011	0.0838601	0.582749	2.08804
TCGA-HT-7689	1.24658	0	0.020169	6.35809	0.190173	0.774304	0.297986	9.99692	0.0429438	4.6706	0.354623	5.37747	0.173571	0.388075	0.611686	0.333819	0.169161	0.872147	1.82719	0.0477496	0.75818	0.124434	0.85537	2.84699	3.01456	3.99001	0.0224227	1.98858	0.243622	0.659881	2.40195	1.90067	1.17131	0.221203	0.369844	0.120922	0.203242	3.70614	4.76892	0.0476843	0	0.241414	0.0410962	0.812967	0.164201	0.859577	0.183482	1.14752	4.02032
TCGA-DB-5274	6.27123	0	0.206787	6.95335	0.644731	1.28133	0.366619	1.65822	0.108379	7.77835	0.279364	3.30464	0.0263641	3.89924	2.50857	0.436921	0	1.14732	1.44241	0	4.89959	0	3.89771	4.58486	3.98769	2.73537	0.183915	1.09246	0.30925	3.47943	0.0788046	3.86409	3.7597	0.957568	0.39068	0.0578562	6.11241	12.827	6.5639	0.219261	0.236521	0.528031	0	0.277837	0.316294	0.211897	0	8.30829	7.25707
TCGA-HT-7882	0.309589	1	0.393797	0.919561	2.25262	0.132615	0.0646459	0.657887	0.139745	1.93671	0.0260789	1.44488	0.690342	0.147332	0.055292	0.0385211	0.0524262	0.18098	1.11661	0	0.261675	0.242955	0.432988	0.971642	4.94456	11.8342	0.0972888	0.120955	0.13213	0.0852121	0.0833736	0.339838	4.33476	0.0399902	0.711173	0.216423	0.110229	1.18512	0.425171	0.0658302	0.0234595	1.71085	0	1.21252	0.00809595	1.62023	0.119415	0	0.406356
TCGA-HT-7877	0.0109589	0	0.233797	4.34655	0.271319	0.654096	0.265709	17.6603	0.02651	7.91623	0.396605	13.7545	0.240755	0.242228	2.61352	1.10831	0.193935	5.03125	0.527795	0.127732	1.65941	0.0665733	0.711871	3.33735	2.73875	1.86919	0.0399879	0.480582	0.263784	1.12077	0.565429	3.15369	2.4319	0.525981	0.0599607	1.27771	0.271841	1.89113	9.10667	0.0541155	0.0385695	0.071755	0.357287	1.88023	0.352728	0.119368	1.60336	1.09902	3.47079
TCGA-DB-A4XG	6.07945	0	0.0902141	0.284391	0.408301	0.683563	0.366537	11.0151	0.0258574	6.74264	0.628429	12.9459	0.172526	0.629235	3.04951	0.452707	0.324276	2.87489	0.258999	0.266974	1.07904	0.083487	0.89273	3.59511	0.9177	2.25084	0	1.37161	0.311343	2.42451	1.13883	2.82605	2.77367	0.329806	0.0751943	0.581437	0.90908	3.4975	8.35218	0.0145423	0.217658	0.125979	0.114887	1.70453	0.216998	0.0236361	0.779663	1.61587	3.80085
TCGA-DB-A64L	0.917808	0	0.267515	3.96507	0.329239	0.568981	0.249624	16.089	0.0138362	3.55376	0.591622	4.22463	0.376967	0.433457	0.996358	1.97336	0.303659	7.25308	0.574893	0.266667	0.48116	0.208478	2.22926	5.60363	5.47946	2.84358	0.438285	0.207582	0.0728871	0.504527	1.6097	1.19561	2.18047	0.308838	0.117356	3.46942	0.283761	3.20037	2.35623	0.00605233	0.0301956	0.314586	0.415987	1.59616	0.416824	0.245926	1.43457	3.2043	2.23247
TCGA-CS-6667	0.630137	0	0.136769	2.50479	0.655851	0.94749	0.375271	6.3617	0.124803	7.90006	0.171768	24.5971	0.0934138	0.601507	0.814773	0.0756853	0.444798	0.421216	0.673125	0	1.60249	0.0482174	1.49153	4.32532	1.95999	18.3341	0.0651651	2.23247	0.168575	0.867554	2.3827	1.80078	1.88559	0.32143	0.162855	0.187426	0.196888	1.53572	6.94029	0.121783	0.0419024	0.0935466	0.00995284	2.38726	0.0795337	3.52875	0.355491	0.905788	3.79726
TCGA-CS-6666	0.706849	0	0.0127925	0.591464	0.878115	0.491113	0.113401	6.47334	0.0419041	7.65677	0.102932	15.9794	0.171251	0.0738426	1.19624	0.0180195	0.122621	0.0801698	0.587624	0	0.349735	0.126278	0.795711	1.78812	1.47396	0.891418	0.0284438	0.825138	0.397339	0.378678	3.12006	1.96947	1.9884	0.327369	0.106627	0.00766964	0	3.12517	8.90853	0.0769858	0.0274349	0.142912	0	0.515636	0.0662752	1.34065	0.791358	1.1861	1.87769
TCGA-DU-A5TR	1.04932	0	0.0415945	15.3268	0.805305	0.644341	0.122907	6.21086	0.0772086	6.74421	0.396658	8.97596	0.318183	0.560228	0.420493	0.185535	0.166125	0.552622	6.68727	0	1.13716	0.136864	3.05765	4.17199	9.80855	7.99115	0.0924846	2.09523	0.526347	0.216011	0.554795	1.34966	3.80494	0.253436	1.2481	0.249377	0.419145	2.47409	8.00866	0.143039	0.0892041	0.531059	0	1.29236	0.0513077	1.02681	0.0504526	0.525898	3.07775
TCGA-06-0221	1.65205	1	0.0429956	2.89151	0.389189	0.637087	0.296443	9.86789	0.014084	4.75881	0.49544	4.6041	0.0822252	1.40638	0.362214	1.68569	0.446473	6.02852	0.621761	0.203582	0.538754	0.0707369	0.810421	2.50659	1.50121	1.03254	0.0955999	2.21863	0.370961	0.960136	0.928497	2.05805	0.897598	1.46705	0.119458	2.08799	1.73305	0.943812	6.762	0.117053	0.461044	0.205855	0.481841	0.830422	0.668254	2.7336	4.22432	0.604013	2.79187
TCGA-06-0178	4.49863	0	0	0.671953	0.602953	2.13194	0.283433	0.729398	0.167575	6.04282	1.14817	8.44654	0.275158	8.95121	0.686862	0.078816	0.383095	0.38472	1.63189	0	0.764858	0.473426	8.31675	1.5301	6.85275	10.7246	0.248822	1.53202	0.579311	2.36616	2.71111	1.40169	0.646253	1.69488	1.1193	0.0191694	5.47728	3.02252	20.6089	0.508531	0.137141	0.306165	0	1.04713	0	1.90996	0.0581738	1.01063	11.9644
TCGA-06-0184	3.36438	0	1.15569	5.21552	1.64257	0.688252	0.0718931	1.41282	0.143457	0.931584	0.079757	2.40036	1.37262	2.92588	1.87546	0.0171358	0.0291518	0.274457	9.09611	0	0.249438	0.330234	1.92611	1.89309	6.37125	33.75	0.162293	0.112096	0.0629755	0.246389	0.1159	0.503915	2.87442	1.73446	1.64264	0.014587	3.06467	2.32584	0.354627	0.282382	0.104358	4.64013	0	0.490348	0	3.45924	0	0.153809	1.32267
TCGA-DU-7018	2.55616	1	0.044283	0.837589	0.28393	0.477209	0.676065	8.58682	0.0265938	6.93597	0.376108	1.94974	0.183489	0.369224	2.16375	0.114358	0.229921	2.51432	0.527371	0.454301	1.23588	0.0182137	0.626015	3.3287	0.903909	2.56276	0.0164104	1.29215	0.369333	3.33461	2.85483	2.97569	2.55911	0.647562	0.0369104	0.137173	0.966846	8.60754	4.19144	0.00951776	0.205768	0.282692	0.00751922	2.02666	0.349594	0.0515651	0.268568	2.33287	8.82031
TCGA-QH-A65V	0.40274	0	0.0264747	13.4091	0.339496	0.775662	0.234689	2.33348	0.0130084	5.0847	0.181464	7.61994	0.101261	0.305642	0.602194	0.382247	0.0951637	1.58947	0.912089	0.0626781	1.5833	0.163337	2.17074	2.04172	4.07437	5.36254	0.088299	0.634276	0.182737	0.721823	0.403571	1.61757	2.59266	0.193573	0.308937	0.158727	0.266784	2.50272	2.92986	0.0796631	0.028389	0.21126	0.0269723	1.40061	0.13716	0.212716	0.240846	1.78523	2.57865
TCGA-DU-7008	13.0192	0	0.0319026	1.91083	0.20455	0.531805	0.212104	7.79058	0.0418011	10.5686	1.04104	12.9409	0.0152527	0.322267	1.16911	1.00549	0.286685	1.89335	3.37867	0.302113	1.36279	0.137777	0.947093	4.4044	1.45234	0.470988	0.106402	3.14545	0.316539	1.59051	3.49536	3.01742	1.30781	0.291575	0.172842	1.41539	0.562589	3.26997	5.25275	0.147422	0.0684186	0.114558	0.154385	2.08962	0.489939	0.729973	1.33503	2.28569	9.74834
TCGA-02-2486	1.34795	0	1.21608	1.64071	1.52886	0.515703	0.443628	1.40111	0.132783	1.4992	0.0894824	8.66675	1.09104	2.5132	0.0379437	0.0105739	0.0719542	0.20323	2.49036	0	0.205226	1.07446	5.34842	2.01585	8.43152	68.3737	0.133527	0.0553364	0.15544	0.327467	0.0572145	0.829196	3.64999	0.384202	1.30143	0	4.08479	1.81791	1.76683	0.148434	0.0965934	2.61168	0	0.90773	0	0.46153	0	0.18982	0.952201
TCGA-76-4931	0.761644	1	0.0127364	1.39188	0.931908	0.669103	0.0752692	11.2522	0.208602	2.89478	0.307441	10.7793	0.243572	2.96526	0.418458	0.152494	0.274687	0.389513	3.7053	0.180918	0.826979	0.188587	1.65646	2.23632	3.1505	25.9634	0.283191	0.328608	0.219776	1.03184	0.266955	1.10792	2.93689	1.81591	0.169855	0.374164	2.18184	3.81493	8.62194	0.377766	1.72082	1.26024	0.0389273	0.577546	0.113116	7.80398	0.139039	0.161032	2.08871
TCGA-06-2564	0.49589	0	0.190053	3.24525	2.9568	0.696025	0	2.98073	0.175093	2.02299	0.0424781	6.91509	0.658768	1.23418	0.510346	0.117122	0.25618	0.36327	4.66817	0	0.365335	0.234508	2.0822	2.15108	6.17318	43.967	0.158467	0.153234	0.143478	0.444147	0.362137	0.820056	5.74179	0.217124	0.495034	0.0569723	1.91515	0.6813	3.50113	0.0612721	0.35664	2.76773	0	0.807952	0.0703302	5.12876	0	0.350425	0.678028
TCGA-HT-7691	0.00821918	0	0.608364	1.84897	0.36006	0.529518	0.248905	0.776414	0.0521196	2.25914	0.0641517	1.37363	0.357982	0.252121	2.34179	0.125246	0.0897137	0.990098	3.39164	0	0.511758	0.230974	0.423397	4.09233	3.46145	12.2259	0.894853	0.551955	0.177655	1.18113	2.40759	0.329541	5.91506	0.0342164	0.546083	0.00561138	0.282943	6.62087	1.1823	0.181046	0	10.1871	0	0.895987	0	10.2272	0.102174	0.197226	3.03589
TCGA-FG-A4MU	0.0493151	0	0.297159	2.8103	1.27954	1.02573	0.182932	2.3367	0.14601	2.51074	0.143904	1.55469	0.56829	0.428826	0.344217	0	0.207694	0.189332	2.40139	0	0.253877	0.0916668	1.54031	1.40672	6.66422	24.5383	0	0.479182	0.320482	0.520838	0.141556	1.37624	3.55299	0.452649	0.557292	0.096503	0.873381	1.13101	1.04271	0.22354	0.398307	0.770653	0	1.09173	0.0733104	5.10387	0	0.156546	1.48083
TCGA-DU-6403	0.969863	1	0.0428441	4.18692	0.735237	0.670912	0.158249	4.37603	0.231567	3.54997	0.402191	3.84264	0.348226	0.185483	0.460195	0.543153	0.128336	1.61906	3.38941	0.152148	0.732076	0.0792986	0.605674	1.54881	6.76616	9.71554	0.16671	0.927753	0.20331	1.03463	0.571463	1.18315	3.51269	0.430733	0.410677	0.41099	0.323803	2.61668	2.30131	0.0966892	0.252681	0.598295	0.14186	0.998392	0.221966	4.04106	0.467715	0.586838	5.38614
TCGA-FG-6688	1.56438	0	0.274413	15.0798	0.927643	1.23215	0.0900955	0.927421	0.25635	1.19547	0.0575472	3.09926	0.621973	0.0782224	0.154118	0.0858975	0.0243551	0.858591	5.73198	0	0.868311	0.225734	0.632181	1.75655	6.87065	21.0425	0.316375	0.0374606	0.122765	0.190013	1.64611	1.0946	5.04017	0.557335	0.50828	0.176709	0.102416	0.734075	1.11926	0.0873773	0.0435933	5.19047	0.0310634	2.07393	0.0977872	3.77056	0.628722	0.813838	0.377553
TCGA-DU-8165	1.59452	0	0.052793	3.16207	0.955745	0.746702	0.506991	1.86127	0.397746	0.929844	0.0432652	1.54962	0.681492	0.126974	0	0.204502	0.12651	0.291148	5.52372	0	0.856968	0.846842	0.671686	3.12623	7.00804	0.826164	0.029346	0.0486463	0.136647	0.143938	1.60951	0.765394	3.69715	1.30276	0.594047	0.0395645	0.132998	0.813083	0.441742	0.272323	0.198136	1.74828	0.0134463	3.42469	0.146523	16.5889	2.01713	1.50184	0.275041
TCGA-P5-A5EV	0.0191781	0	0	1.00272	0.476867	0.241012	0.458195	10.4391	0.0234433	8.53503	0.618509	10.7175	0	0.275409	0.96467	0.277229	0.371585	0.511303	2.55692	0.112956	0.692963	0	0.53959	5.6589	1.53774	1.07067	0.0530432	2.72579	0.226409	1.22651	2.47737	0.757607	1.54162	0.218032	0.198842	0	0.600986	3.34473	8.74435	0.133311	0.127904	0.114218	0.0121522	0.901479	0.141249	0.416684	0.173618	0.804323	10.8182
TCGA-HW-8322	1.48493	0	0.0986425	2.14846	0.26381	0.30803	0.529959	23.7118	0.0176248	16.5361	0.962064	5.89321	0.291542	0.34509	1.49581	0.397897	0.451273	2.66158	1.23577	0.0849212	2.42099	0.0442603	0.354958	5.95862	1.85695	2.58426	0.0199391	1.90052	1.00582	5.40684	3.725	3.88795	0.479938	0.262268	0.29898	0.0698932	0.271095	4.95297	8.28775	0.0269834	0.250013	0.171739	0.0274081	3.52423	0.96236	0.288204	0.652635	4.42182	13.7232
TCGA-QH-A65S	0.210959	0	0.0942882	8.9831	0.557133	1.14309	0.232176	3.19386	0.102953	7.24932	2.7209	6.07338	0.390688	0.846632	0.357446	0.431648	0.150631	0.58696	1.52392	0	1.07407	0.116343	1.86609	1.76376	5.02681	5.12259	0.0698827	3.06984	0.460988	0.758978	2.27572	1.8769	1.55683	0.63195	0.445344	0	0.633424	1.23518	11.0793	0.141858	0.0674039	0.200638	0	1.26685	0.0465226	0.373298	0	0.662293	2.86191
TCGA-CS-4943	1.51233	0	0	0.294799	0.627308	1.05275	0.266459	2.86754	0.00984624	8.61194	0.158254	5.44086	0.26826	0.539804	0.911617	0.352838	0.336143	0.248656	0.741511	0.379535	0.376647	0.0989055	0.509915	3.49786	1.27556	1.72773	0.0668347	1.08944	0.207474	1.32687	2.02373	2.34497	2.12215	0.769221	0.283947	0.04205	0.50483	6.5557	6.60967	0.124903	0.150416	0.191887	0	2.44843	0.192805	1.79908	0.3646	2.82922	6.26397
TCGA-HT-7607	0.263014	1	0.0283234	5.99213	0.291986	0.381528	0.11159	1.7426	0.0278335	2.21523	0.0450167	1.27784	0.0902764	0.0908289	0.214748	4.4019	0.0226241	12.2192	0.433679	0.357625	0.387168	0.0931959	0.427092	1.70972	2.37341	4.00306	0.188929	0.139193	0.11404	0.235345	0.215875	0.534474	1.91901	0.103545	0.188862	5.38865	0	1.12314	1.27416	0.0121751	0	0.195877	0.981093	0.737315	0.901387	0.296829	5.73732	0.238736	1.18903
TCGA-06-2563	0.709589	0	0.0415187	0.9889	1.22141	1.03466	0.122683	2.46834	0.145069	1.30569	0.0824864	3.06928	0.185268	2.87592	1.08429	0.224186	0.0663286	0.506513	1.16549	0	0.283771	0.068307	7.04324	3.00179	7.79462	59.8897	0.092316	0.025505	0.119406	0.215617	0.263707	0.879022	2.72637	0.607138	0.184567	0.25722	2.37082	1.08779	3.01832	0.374792	0.563929	2.87132	0.0281994	0.348651	0.0921856	2.52367	0.100721	0.116653	0.213169
TCGA-06-0139	0.991781	1	2.3291	1.19874	3.26278	0.6723	0	0.295731	0.373684	1.77631	0.141652	2.48038	1.45443	6.85936	0.360392	0	0	0.750668	2.91122	0.225064	0	0.938415	4.83807	0.850965	15.2813	10.2735	0.422751	0.0875982	0.0820212	0.14811	0	0.131263	3.27464	0.347541	4.27884	0	9.57965	0.403899	1.43695	0.102162	0.101939	2.65507	0	0.239491	0.0351795	2.12541	0	0.200325	1.03361
TCGA-28-5209	0.210959	0	0.203393	0.301731	0.965664	0.459319	0.0707063	1.63763	0.031353	0.828251	0.0320893	1.34621	0.0457613	2.62436	0.634993	0	0.200694	0.0689812	1.92353	0	0.36798	0.0590514	2.43555	1.54879	4.15489	30.4374	0.0798071	0.198442	0.0825813	0.205041	0.205177	0.933373	2.76566	0.393653	0.239337	0.0143462	2.77296	0.83873	1.43384	0.303436	0.487517	0.782866	0	0.753521	0.0354197	3.52752	0	0	0.303528
TCGA-28-5213	0.816438	0	2.49865	0.24424	1.92861	2.70046	0.257554	2.95247	0.314067	1.01456	0.129876	1.42136	0.777884	9.11222	0.367146	0	0.0696234	0.211213	7.34029	0.137569	0.297867	0.5019	4.10728	1.74049	13.4842	62.693	0.452207	0.0535439	0.0501349	0.0905311	0.442889	0.220642	3.78816	0.106216	2.56698	0	11.1255	1.60472	2.5095	0.499567	0.311548	1.15921	0	0.805132	0	10.4134	0.211449	0.122448	1.00033
TCGA-14-1402	2.66849	1	0.22316	2.38105	0.479104	3.64196	0.0507241	0.925614	0.134954	0.935964	0.127892	3.02324	0.820718	8.81891	1.21477	0.229713	0.20568	0.714327	3.76741	0.0812807	0.762625	0.465992	9.60984	3.04958	11.8259	204.954	0.610698	0.379628	0.207351	0.187212	1.43921	0.639965	2.42388	0.564806	0.887106	0.102918	7.78419	3.93838	5.61574	0.553429	0.110444	2.35607	0.0524664	1.21087	0.0635245	5.73285	0	0.289386	1.25983
TCGA-06-5858	0.509589	0	0.208613	2.57896	1.0645	1.04139	0.145042	2.87577	0.0763745	1.19532	0.0658257	6.82375	0.258147	2.0542	0.713318	0	0.0882192	0.516795	3.78922	0	0.545169	0.211984	1.59598	1.3773	7.71228	42.4654	0.0545703	0.04523	0.0847007	0.439726	0.631328	0.474428	3.83576	0.583204	0.634155	0.0073572	3.95704	0.391026	1.3779	0.137149	1.02638	0.235012	0	1.082	0.0544932	6.0701	0.0446541	0.620609	0.355792
TCGA-41-2572	1.11233	1	1.07301	0.653638	1.66571	0.691277	0.0459512	3.41858	0.188478	1.18134	0.0648805	2.48518	0.356877	3.05202	1.06116	0.186193	0.0745307	0.109152	3.01607	0.147265	0.0531436	0.115131	3.16568	2.05591	8.53294	180.232	0.0691544	0.343907	0.268343	0.218052	0	1.00919	1.88592	0.739067	0.622169	0.121205	3.29082	2.74192	4.78512	0.427823	0.400208	1.53874	0.0158432	0.391764	0.0575472	4.7371	0	0	0.267709
TCGA-27-2519	0.865753	0	0.295546	1.06478	1.68794	1.93369	0.291101	1.60528	0.115252	2.76762	0.180345	1.21634	0.699776	1.08317	0.177843	1.6454	0.0337251	0.254012	3.87883	0.199913	0.913805	0.729352	1.11414	1.60864	11.7819	10.987	0.125169	0.363109	0.169995	0.263116	0.268166	1.36998	5.96963	1.18336	1.24343	0.00843772	1.84364	2.60103	0.653378	0.18149	0.0603648	0.471673	0	1.98546	0.291649	6.99109	0.46091	1.72007	1.74694
TCGA-19-2624	0.0136986	1	0.137302	2.06798	0.966649	1.06347	0.169047	14.2137	0.412278	3.47675	0.971787	6.06394	0.131289	1.03472	0.86752	0.580212	0.109674	0.527752	2.01473	0.0541764	2.38518	0.0282364	0.711699	1.74114	3.13451	22.3244	0.0254407	5.46134	0.592313	2.22827	0.10901	3.1518	4.71651	5.10317	0.171664	0.487051	1.84478	3.57301	6.17671	0.211491	2.03668	1.86257	0.0349707	0.691791	0.406476	11.2636	0.0416356	1.01265	4.79988
TCGA-27-1830	0.421918	1	0.461676	0.940859	1.06586	1.55475	0	4.29407	0.146648	3.29975	0.0917226	3.9468	1.28424	1.42669	0.318221	0.0788265	0.167626	0.378759	5.03402	0.0662427	0.57372	0.517879	5.14215	1.81104	7.19184	13.3343	0.0311069	0.825044	0.144847	0.326946	0.319892	1.59367	6.38032	0.255728	0.513083	0.0419386	1.69174	1.30767	3.27774	0.144332	0.0900106	0.647498	0	1.33929	0.113898	2.68798	0.101818	0.530652	0.659144
TCGA-06-0878	0.59726	0	0.0842515	0.590211	2.43618	0.567453	0.414923	2.50443	0.165589	1.49683	0.133908	3.34314	1.18157	4.75521	0.425863	0	0.134597	0.5984	3.6551	0	0.191947	0.138612	5.39937	3.05535	5.77022	85.0119	0.374663	0.25878	0.193843	0.306278	0.160538	0.756155	9.2421	0.410677	0.842694	0.0168375	9.05596	1.6108	2.63795	0.120721	0.361374	0.941222	0	0.990496	0.0207852	4.82683	0	0.473435	2.90078
TCGA-26-5134	0.457534	0	0.0571391	5.76402	1.20683	0.69272	0.337679	6.39898	0.542792	5.74081	1.53252	3.72708	0.764913	1.53919	0.866456	0.321945	0.410774	0.100265	2.04142	0.5411	1.56213	0	2.26172	1.88852	5.89303	11.0676	0.381143	1.68483	0.985979	1.15728	0.217752	1.69626	4.8799	3.76002	0.762016	0.102772	2.30315	2.91317	10.0557	0.0245618	0.857788	3.19167	0	2.44709	0.338315	7.66487	0	0.481623	9.52586
TCGA-26-1442	2.61096	0	0.0461157	5.18506	0.434824	1.67724	0.476934	14.3218	0.105742	6.07412	0.219887	10.5094	0.154336	2.21829	0.815848	0.50343	0.3039	0.939265	1.44164	0.163766	1.14257	0.540574	1.76019	1.61944	3.02832	17.7831	0.102537	1.38104	0.278517	0.682549	1.05446	1.55208	1.16185	0.210738	0.326722	0.829449	2.9044	2.93894	8.46426	0.23788	0.123625	0.128796	0.058728	1.39411	0.18772	1.9815	0.083905	0.534472	2.91438
TCGA-12-3652	2.90959	1	0.429708	0.903077	2.55837	0.961281	0	1.0503	0.46752	2.21883	0.0411612	2.27737	0.234794	9.74451	1.35752	0.0216174	0.036776	0.388555	5.71795	0	0	0.113619	7.63671	1.18353	6.5908	69.3845	0.102369	0.6505	0.105928	0.741206	0.380152	0.688682	3.03201	0.897676	0.23025	0.018402	5.10338	4.499	8.03616	0.356235	0.197477	0.587819	0	0.270634	0.0227166	6.39046	0	0.0646784	2.2526
TCGA-06-2565	0.567123	0	0.151893	1.43649	1.26033	0.997457	0.224413	10.159	0.692428	2.8614	0.199923	9.2472	0.193654	2.65469	0.639807	0.436829	0.515649	0.101537	2.29344	0	0.302795	0.437318	6.94282	3.09408	5.57878	27.1037	0.112577	2.09944	0.283945	0.670497	0.844157	1.56422	1.57829	1.38823	0.211007	0	2.80613	3.84515	11.4249	0.418962	0.515773	2.1009	0	0.510205	0.187363	5.26191	0	0.160037	1.33035
TCGA-06-2559	0.408219	1	0.613162	0.817176	1.11681	1.20872	0.0883817	6.57522	0.289031	1.38345	0.383283	4.97504	0.114402	2.76244	0.302373	0.105329	0.215026	2.06191	2.0609	0.212435	0.817723	0.11072	4.3129	1.63733	3.74755	36.0503	0.232768	1.84659	0.361288	1.21159	0.39895	1.69326	3.10792	1.85889	0.398889	0.14346	3.01404	2.35095	6.87847	0.14143	1.05841	0.548953	0.0457087	0.414431	0.0553426	8.06638	0.10884	0.0630282	4.2683
TCGA-HT-7478	0.531507	0	0.420897	1.76912	0.543261	1.79539	0.442205	5.08215	0.0827234	5.13413	0.557472	10.4021	0.679716	1.13379	1.79655	0.533588	0.156895	1.41148	1.16958	0.0885742	1.1507	0.32315	0.687566	1.99651	8.00355	1.49132	0.0415936	1.12042	0.193677	0.976336	0.730711	1.32375	2.49227	0.27355	1.04467	0.515906	0.282756	3.13936	2.21156	0.197009	0.0601773	0.1642	0.133407	1.76723	0.200752	0.954082	0.306319	0.512448	1.25423
TCGA-CS-5393	3.34795	0	0.0348955	2.83568	0.368513	0.493561	0.481191	3.64258	0.034292	10.4681	0.339707	3.0918	0.155714	0.716191	0.146988	0.35227	0.334487	1.72618	0.860832	0.495685	0.516757	0	0.526195	4.62137	1.32149	2.1706	0.181042	1.35049	0.220788	0.724887	3.67922	1.53381	1.02652	0.127572	0.562325	0.585798	0.35164	2.44627	7.1207	0.0800012	0.0498916	0.241328	0.0592523	1.20144	0.146351	0.211296	1.01585	1.91186	9.07413
TCGA-06-2570	0.780822	0	0.206374	1.44572	0.934033	0.806187	0.243925	8.33165	0.117176	7.61954	1.02913	8.21148	0.315738	3.1767	1.39087	0.28101	0.527513	0.541477	1.65019	0.0651447	0.658245	0.237671	6.45729	1.87576	4.83333	11.3909	0.0611826	2.8905	0.451079	1.86486	2.28078	2.27964	1.66852	1.45863	0.94035	0.0989842	3.74331	1.92899	7.01129	0.14194	0.413087	0.395233	0.0560675	2.1836	0.101827	4.88313	0.500649	0.753792	8.63875
TCGA-DU-7007	5.24658	1	0.153306	2.53724	1.01187	0.968016	0.42469	2.14608	0.172625	2.94085	0.0456867	1.84373	0.494748	0.442468	0.12108	0.0472385	0.183687	0.184947	1.61382	0.0453685	0.229209	0.567498	0.975259	1.73517	4.75571	2.17278	0.0426091	0.494426	0.132271	0.552335	0.821582	1.26346	5.92455	0.105086	0.622938	0.310208	0.482767	2.7275	2.93798	0.399521	0.0616467	0.290542	0	1.93107	0.028366	2.18236	0.104599	0.524961	1.0765
TCGA-DB-A64X	0.909589	0	0.13736	4.90749	0.518065	1.55425	0.24353	8.14721	0.148482	7.81756	0.405251	32.927	0.105075	0.528591	1.66634	0.706221	0.16458	1.01577	2.17332	0.065039	2.06541	0.203387	4.27199	2.36454	4.30531	7.9331	0.305416	3.21489	0.545157	1.45522	1.09928	0.900891	1.03233	0.200865	0.183185	0.42	0	4.43531	19.754	0.0885683	0.0589166	0.153452	0.0279883	2.90674	0.13216	3.01342	0.0499837	1.85248	1.96639
TCGA-DU-8168	1.18082	0	0.0675504	0.6625	0.345358	0.500463	1.24198	21.8075	0.0147516	12.7092	1.10271	9.44883	0.832519	0.231066	2.50393	0.290741	0.251804	1.47132	1.43654	0.177693	1.76982	0.0370449	0.721509	7.12683	1.03413	1.78179	0.0166885	1.39704	0.543962	4.64234	0.243127	2.33696	0.452978	1.61891	0.0625599	1.12048	0.2269	2.35976	4.02747	0.0709799	0.193159	0.167699	0.13764	3.91403	0.472174	0.0839026	1.28367	3.76423	15.2058
TCGA-P5-A5F1	0.490411	0	0.179262	4.69474	0.863333	1.75533	0.407461	1.83024	0.0542036	2.73707	0.279437	14.0765	0.105484	0.265324	0.94096	0.116543	0.198265	0.214315	1.86506	0	0.848228	0.136119	1.63747	3.26626	5.44423	15.5696	0	0.177888	0.0237947	0.171869	3.67851	1.30423	1.7351	0.201646	0.137923	0	0.138955	1.7283	3.02226	0.130405	0.0591458	0.264084	0.0421457	1.32007	0	3.53575	0.100356	2.03403	0.674671
TCGA-HT-7880	0.443836	0	0.00839094	10.6865	0.221531	0.559497	0.0991772	4.62888	0.0329833	2.29267	0.330077	4.2281	0.0320938	0.113016	0.3181	1.9384	0.140753	9.14147	0.428265	0.158922	0.458802	0	1.04386	1.43866	0.987095	1.36762	0.1306	0.881433	0.0579169	0.31375	0.943325	1.03115	1.20392	0.153379	0.349697	2.64113	0.253665	1.01603	3.23422	0.057711	0.0719812	0.0937401	0.572759	0.359358	0.540292	0.216912	3.20604	0.141454	1.25443
TCGA-02-0055	0.208219	1	2.51651	3.76961	2.98874	0.432747	0	0.83281	0.372702	2.16492	0.0199453	0.392906	1.66393	5.0481	0	0.113131	0.0320767	0.375816	2.59613	0.316902	0.365953	0.561569	2.87629	0.129037	8.81168	4.96415	0.446442	0.0246686	0.461961	0.187692	0	0.341926	4.46606	0.244678	1.58431	0.160506	7.14899	0.909938	0.144521	0.120834	0.172243	0.854511	0	0.303495	0.0198139	6.77095	0.0487091	0	0.606407
TCGA-02-2483	1.27397	0	0.679143	0.200321	0.799891	1.39633	0.176034	1.85324	0.0858639	7.18252	0.177536	2.15667	0.250645	4.26412	0.150563	0.0167832	0.199863	1.41872	6.14199	0.0564158	0.977219	0.205825	10.2409	1.03372	4.72331	8.55587	0.0529845	1.44922	0.349518	1.24372	1.83895	1.73563	5.29135	0.958281	0.417106	0.00714342	5.28283	2.07549	1.85242	0.133164	0.306631	1.14092	0.0242774	1.32071	0.132274	4.9697	0	0.753219	5.81873
TCGA-76-4925	0.39726	1	0.0768038	0.276705	1.77114	1.48536	0.194526	2.11617	0.0682873	0.981371	0.0621253	4.90242	0.398675	3.14558	2.77298	0.0154551	0.157755	0.0687607	4.87198	0.103903	0.524937	0.189538	3.53645	2.64423	2.42231	59.0136	0.0487919	1.35476	0.265062	0.478635	0.334505	0.893832	5.94089	1.08301	0.182905	0.0131563	4.09086	1.21202	6.95367	0.24997	0.541204	0.420254	0	1.76902	0.048723	4.71444	0	0.231206	0.536823
TCGA-06-0129	2.80548	1	0.166111	1.19691	0.581754	1.4864	0.5259	9.47361	0.0699593	9.28962	1.30475	5.63041	0.794182	1.16432	0.779663	0.0752094	0.511791	0.639478	1.15061	0.168542	1.66246	0.263528	1.34187	2.27124	9.0535	4.34418	0.0791454	5.18231	0.634698	2.21827	1.69563	3.42403	2.10096	2.0387	0.751615	0.00711363	1.43476	1.46191	17.5631	0.234616	1.19596	0.265104	0	1.70378	0.237101	9.6244	0.431758	0.850088	7.05226
TCGA-06-5416	0.558904	0	0.0807559	0.0848585	2.55846	0.734277	0.357937	2.67965	0.158718	6.92625	0.156429	4.97126	0.231657	6.99226	0.510242	0.0426573	0.0967594	1.21968	2.21541	0.477968	0.896917	0.398582	1.59827	0.84799	6.24656	22.7954	0.224449	2.15797	0.209026	1.38397	0.577038	1.15686	17.5755	1.84518	0.269243	0.0242083	4.2723	2.74483	2.94265	0.147534	0.51957	0.193322	0.0205684	2.33959	0.343669	5.64215	0.0734654	1.27629	8.15835
[truncated: 8 more columns]

## Sheet: Supplementary Table S7
Supplementary Table S7: The results of k-means cluster(k=2)
sample ID	Type of cluster
TCGA-HT-8010	1
TCGA-DU-A5TS	1
TCGA-DU-7010	1
TCGA-HT-8109	1
TCGA-FG-A4MY	1
TCGA-HT-8019	1
TCGA-06-0686	1
TCGA-06-2558	1
TCGA-FG-7637	1
TCGA-HT-7874	1
TCGA-DB-5280	1
TCGA-HT-7858	1
TCGA-HT-7695	1
TCGA-HT-7480	1
TCGA-P5-A5F0	1
TCGA-19-1390	1
TCGA-32-1980	1
TCGA-06-5412	1
TCGA-DU-6542	1
TCGA-DU-6404	1
TCGA-06-2567	1
TCGA-06-5411	1
TCGA-DU-8162	1
TCGA-HT-A5RC	1
TCGA-HT-7467	1
TCGA-HT-7605	1
TCGA-28-2499	1
TCGA-DU-7292	1
TCGA-HT-7680	1
TCGA-HT-7690	1
TCGA-16-0846	1
TCGA-06-0238	1
TCGA-14-0781	1
TCGA-06-0171	1
TCGA-41-4097	1
TCGA-26-5136	1
TCGA-HT-7692	1
TCGA-HT-8558	1
TCGA-P5-A5F6	1
TCGA-DH-5142	1
TCGA-DB-5273	1
TCGA-12-0821	1
TCGA-12-5299	1
TCGA-06-2561	1
TCGA-14-0871	1
TCGA-14-2554	1
TCGA-HT-8110	1
TCGA-HT-A5R5	1
TCGA-06-0190	1
TCGA-HT-7608	1
TCGA-76-4927	1
TCGA-DB-A64V	1
TCGA-CS-6188	1
TCGA-HT-7485	1
TCGA-FG-6690	1
TCGA-DU-7299	1
TCGA-HT-A4DS	1
TCGA-DU-6405	1
TCGA-27-1832	1
TCGA-27-1834	1
TCGA-DU-8163	1
TCGA-QH-A65Z	1
TCGA-E1-5304	1
TCGA-HT-7476	1
TCGA-DU-5853	1
TCGA-DB-A64R	1
TCGA-HT-7604	1
TCGA-DB-A64Q	1
TCGA-FG-6691	1
TCGA-DU-7309	1
TCGA-CS-6186	1
TCGA-FG-8185	1
TCGA-E1-5307	1
TCGA-DU-7013	1
TCGA-DU-6399	1
TCGA-HT-7611	1
TCGA-DB-A4XA	1
TCGA-HT-A5R9	1
TCGA-DB-A4XC	1
TCGA-E1-5318	1
TCGA-26-5139	1
TCGA-E1-5305	1
TCGA-CS-5395	1
TCGA-DU-8158	1
TCGA-FG-6689	1
TCGA-HT-7469	1
TCGA-HT-7687	1
TCGA-DU-7009	1
TCGA-HT-7677	1
TCGA-HT-7684	1
TCGA-32-2632	1
TCGA-12-3650	1
TCGA-06-0211	1
TCGA-06-0130	1
TCGA-HT-8111	1
TCGA-HT-7681	1
TCGA-HT-A616	1
TCGA-DU-7019	1
TCGA-HT-8113	1
TCGA-HT-7873	1
TCGA-HW-8320	1
TCGA-DU-5872	1
TCGA-DU-7306	1
TCGA-HW-A5KK	1
TCGA-HT-A5RB	1
TCGA-HT-7676	1
TCGA-HT-7855	1
TCGA-HT-7856	1
TCGA-16-1045	1
TCGA-76-4926	1
TCGA-HW-A5KL	1
TCGA-HT-7884	1
TCGA-FG-8191	1
TCGA-FG-7641	1
TCGA-28-5215	1
TCGA-DU-6407	1
TCGA-15-0742	1
TCGA-26-5135	1
TCGA-06-0125	1
TCGA-27-2524	1
TCGA-06-0645	1
TCGA-27-2523	1
TCGA-19-0957	1
TCGA-12-0619	1
TCGA-06-2569	1
TCGA-FG-8182	1
TCGA-HT-7881	1
TCGA-DB-5277	1
TCGA-28-1747	1
TCGA-06-0152	1
TCGA-HW-7495	1
TCGA-HT-7860	1
TCGA-FG-5965	1
TCGA-DU-7300	1
TCGA-HT-8011	1
TCGA-DB-A64U	1
TCGA-P5-A5EZ	1
TCGA-CS-5390	1
TCGA-HT-7475	1
TCGA-DU-7302	1
TCGA-FG-A60K	1
TCGA-CS-6290	1
TCGA-HW-8319	1
TCGA-HT-7688	1
TCGA-02-0047	1
TCGA-14-0736	1
TCGA-06-0743	1
TCGA-HT-7854	1
TCGA-FG-8187	1
TCGA-DU-5855	1
TCGA-E1-5319	1
TCGA-DU-A5TW	1
TCGA-FG-7638	1
TCGA-DB-A4XD	1
TCGA-HT-8013	1
TCGA-DU-6401	1
TCGA-DH-5141	1
TCGA-HT-7477	1
TCGA-HW-A5KJ	1
TCGA-DU-5870	1
TCGA-FG-8188	1
TCGA-HT-A617	1
TCGA-CS-4938	1
TCGA-E1-5311	1
TCGA-DB-A4XH	1
TCGA-HW-7493	1
TCGA-P5-A5EY	1
TCGA-HT-8107	1
TCGA-FG-6692	1
TCGA-HW-7491	1
TCGA-HW-7486	1
TCGA-DB-A4XF	1
TCGA-06-0158	1
TCGA-14-0789	1
TCGA-06-0174	1
TCGA-HW-7487	1
TCGA-CS-5394	1
TCGA-HT-7603	1
TCGA-HT-7857	1
TCGA-HT-7616	1
TCGA-HT-7474	1
TCGA-DU-8166	1
TCGA-HT-7481	1
TCGA-FG-7636	1
TCGA-DU-5874	1
TCGA-HT-8018	1
TCGA-DU-7012	1
TCGA-DH-5143	1
TCGA-DH-A66F	1
TCGA-DU-A5TP	1
TCGA-HT-8105	1
TCGA-CS-6668	1
TCGA-HT-7483	1
TCGA-HT-7694	1
TCGA-HT-A614	1
TCGA-IK-7675	1
TCGA-DB-A64S	1
TCGA-DU-6397	1
TCGA-HT-7472	1
TCGA-DB-A4X9	1
TCGA-DU-5847	1
TCGA-HT-7609	1
TCGA-DB-A4XB	1
TCGA-HT-8015	1
TCGA-HT-7602	1
TCGA-CS-5396	1
TCGA-DU-6396	1
TCGA-P5-A5F4	1
TCGA-DB-5281	1
TCGA-DB-5275	1
TCGA-IK-8125	1
TCGA-HT-A615	1
TCGA-FG-8181	1
TCGA-HT-8114	1
TCGA-DB-A64O	1
TCGA-DU-5849	1
TCGA-DH-5144	1
TCGA-FG-8189	1
TCGA-06-0749	1
TCGA-19-2620	1
TCGA-08-0386	1
TCGA-HT-7875	1
TCGA-FG-A4MT	1
TCGA-HT-7610	1
TCGA-DB-A64P	1
TCGA-E1-5322	1
TCGA-HT-8108	1
TCGA-FG-7643	1
TCGA-DU-6392	1
TCGA-HT-8564	1
TCGA-DU-6393	1
TCGA-32-2638	1
TCGA-14-0787	1
TCGA-06-0644	1
TCGA-HT-7479	1
TCGA-DB-5278	1
TCGA-FG-7634	1
TCGA-HT-7473	1
TCGA-FG-8186	1
TCGA-DU-8161	1
TCGA-DB-A64W	1
TCGA-HT-7606	1
TCGA-HT-7470	1
TCGA-HT-7468	1
TCGA-DU-5854	1
TCGA-DU-6408	1
TCGA-P5-A5EX	1
TCGA-DU-8164	1
TCGA-DU-6410	1
TCGA-DU-8167	1
TCGA-HT-7879	1
TCGA-06-0646	1
TCGA-06-0157	1
TCGA-76-4929	1
TCGA-19-2629	1
TCGA-06-1804	1
TCGA-14-0817	1
TCGA-28-5218	1
TCGA-12-0618	1
TCGA-32-2634	1
TCGA-28-5207	1
TCGA-28-5216	1
TCGA-41-2571	1
TCGA-CS-4942	1
TCGA-DU-7290	1
TCGA-FG-A4MX	1
TCGA-28-5220	1
TCGA-DH-A66B	1
TCGA-DB-A4XE	1
TCGA-DU-6406	1
TCGA-DU-7014	1
TCGA-E1-5302	1
TCGA-DU-6395	1
TCGA-HT-8104	1
TCGA-HT-8012	1
TCGA-HW-7489	1
TCGA-DU-7015	1
TCGA-HT-7686	1
TCGA-DU-7304	1
TCGA-DB-5279	1
TCGA-DU-A5TU	1
TCGA-HT-A618	1
TCGA-P5-A5F2	1
TCGA-E1-5303	1
TCGA-HT-7482	1
TCGA-HT-7620	1
TCGA-HT-7471	1
TCGA-FG-5964	1
TCGA-P5-A5ET	1
TCGA-CS-4944	1
TCGA-CS-6669	1
TCGA-EZ-7264	1
TCGA-FG-5962	1
TCGA-DU-A5TT	1
TCGA-HT-A61A	1
TCGA-P5-A5EW	1
TCGA-HW-A5KM	1
TCGA-06-0747	1
TCGA-06-0750	1
TCGA-DU-7294	1
TCGA-DU-5871	1
TCGA-28-1753	1
TCGA-32-2615	1
TCGA-41-5651	1
TCGA-02-2485	1
TCGA-19-2619	1
TCGA-41-3915	1
TCGA-DU-6394	1
TCGA-14-1825	1
TCGA-DU-6400	1
TCGA-19-5960	1
TCGA-06-2557	1
TCGA-DU-7301	1
TCGA-DH-5140	1
TCGA-HT-7601	1
TCGA-DU-7298	1
TCGA-HT-A4DV	1
TCGA-FG-A60J	1
TCGA-HW-8321	1
TCGA-HT-7902	1
TCGA-FN-7833	1
TCGA-FG-5963	1
TCGA-06-0649	1
TCGA-12-0616	1
TCGA-FG-A4MW	1
TCGA-HW-7490	1
TCGA-HT-7689	1
TCGA-DB-5274	1
TCGA-HT-7882	1
TCGA-HT-7877	1
TCGA-DB-A4XG	1
TCGA-DB-A64L	1
TCGA-CS-6667	1
TCGA-CS-6666	1
TCGA-DU-A5TR	1
TCGA-06-0221	1
TCGA-06-0178	1
TCGA-06-0184	1
TCGA-DU-7018	1
TCGA-QH-A65V	1
TCGA-DU-7008	1
TCGA-76-4931	1
TCGA-HT-7691	1
TCGA-FG-A4MU	1
TCGA-DU-6403	1
TCGA-FG-6688	1
TCGA-DU-8165	1
TCGA-P5-A5EV	1
TCGA-HW-8322	1
TCGA-QH-A65S	1
TCGA-CS-4943	1
TCGA-HT-7607	1
TCGA-06-0139	1
TCGA-28-5209	1
TCGA-27-2519	1
TCGA-19-2624	1
TCGA-27-1830	1
TCGA-26-5134	1
TCGA-26-1442	1
TCGA-06-2565	1
TCGA-06-2559	1
TCGA-HT-7478	1
TCGA-CS-5393	1
TCGA-06-2570	1
TCGA-DU-7007	1
TCGA-DB-A64X	1
TCGA-DU-8168	1
TCGA-P5-A5F1	1
TCGA-HT-7880	1
TCGA-02-0055	1
TCGA-02-2483	1
TCGA-06-0129	1
TCGA-06-5416	1
TCGA-19-2625	2
TCGA-28-2514	2
TCGA-06-0882	2
TCGA-06-0168	2
TCGA-32-1970	2
TCGA-06-5413	2
TCGA-28-5208	2
TCGA-06-0141	2
TCGA-DU-7006	2
TCGA-06-0745	2
TCGA-12-5295	2
TCGA-27-1831	2
TCGA-06-0132	2
TCGA-CS-5397	2
TCGA-19-1787	2
TCGA-26-5132	2
TCGA-DU-6402	2
TCGA-12-3653	2
TCGA-06-0156	2
TCGA-CS-4941	2
TCGA-27-2526	2
TCGA-32-4213	2
TCGA-06-5418	2
TCGA-HT-7693	2
TCGA-06-5417	2
TCGA-27-1835	2
TCGA-14-1829	2
TCGA-76-4932	2
TCGA-27-1837	2
TCGA-32-5222	2
TCGA-06-5859	2
TCGA-27-2521	2
TCGA-14-1823	2
TCGA-06-2562	2
TCGA-HT-A5RA	2
TCGA-P5-A5EU	2
TCGA-32-1982	2
TCGA-28-2509	2
TCGA-14-1034	2
TCGA-32-2616	2
TCGA-DU-A5TY	2
TCGA-12-1597	2
TCGA-06-0219	2
TCGA-06-5410	2
TCGA-14-0790	2
TCGA-06-0744	2
TCGA-HT-8563	2
TCGA-28-2513	2
TCGA-27-2528	2
TCGA-06-0187	2
TCGA-06-5408	2
TCGA-28-5204	2
TCGA-19-1389	2
TCGA-06-0138	2
TCGA-06-5414	2
TCGA-26-5133	2
TCGA-76-4928	2
TCGA-06-5856	2
TCGA-06-0210	2
TCGA-DU-5852	2
TCGA-02-2486	2
TCGA-06-2564	2
TCGA-06-2563	2
TCGA-28-5213	2
TCGA-14-1402	2
TCGA-06-5858	2
TCGA-41-2572	2
TCGA-06-0878	2
TCGA-12-3652	2
TCGA-76-4925	2

## Sheet: Supplementary Table S8
Supplementary Table S8：Gene sets enriched in phenotype Cluster_1 (373 samples)
NAME	SIZE	ES	NES	NOM p-val	FDR q-val	FWER	p-val	RANK
HALLMARK_HEDGEHOG_SIGNALING	36	-0.603666	-1.78621	0.00518135	0.0646673	0.083	8345	tags=50%,	list=15%,	signal=59%
HALLMARK_KRAS_SIGNALING_DN	199	-0.468539	-1.65199	0.00438597	0.115297	0.238	11427	tags=44%,	list=21%,	signal=55%
HALLMARK_UV_RESPONSE_DN	142	-0.456655	-1.50436	0.0691489	0.236347	0.5	8295	tags=40%,	list=15%,	signal=47%
HALLMARK_ESTROGEN_RESPONSE_EARLY	198	-0.389205	-1.41184	0.0516963	0.2937	0.654	8364	tags=33%,	list=15%,	signal=39%
HALLMARK_MITOTIC_SPINDLE	198	-0.460704	-1.40289	0.109091	0.246462	0.671	7616	tags=41%,	list=14%,	signal=48%
HALLMARK_WNT_BETA_CATENIN_SIGNALING	42	-0.455609	-1.33991	0.141343	0.282626	0.756	7285	tags=38%,	list=13%,	signal=44%
HALLMARK_MYOGENESIS	199	-0.336253	-1.25979	0.122807	0.34854	0.852	9715	tags=30%,	list=18%,	signal=36%
HALLMARK_HEME_METABOLISM	195	-0.301	-1.23422	0.14845	0.338986	0.864	9188	tags=31%,	list=17%,	signal=37%
HALLMARK_BILE_ACID_METABOLISM	112	-0.307395	-1.09893	0.313333	0.48511	0.954	6553	tags=25%,	list=12%,	signal=28%
HALLMARK_PANCREAS_BETA_CELLS	40	-0.340423	-1.06432	0.357362	0.485316	0.967	8571	tags=33%,	list=16%,	signal=38%
HALLMARK_SPERMATOGENESIS	133	-0.297264	-1.04944	0.371859	0.462196	0.969	6465	tags=22%,	list=12%,	signal=25%
HALLMARK_TGF_BETA_SIGNALING	54	-0.319511	-1.01553	0.428302	0.466692	0.978	9203	tags=37%,	list=17%,	signal=44%
HALLMARK_APICAL_JUNCTION	200	-0.276233	-1.0069	0.44702	0.44109	0.98	5314	tags=20%,	list=10%,	signal=21%
HALLMARK_APICAL_SURFACE	44	-0.300119	-0.965748	0.516432	0.460439	0.988	12181	tags=41%,	list=22%,	signal=52%

## Sheet: Supplementary Table S9
Supplementary Table S9: Gene sets enriched in phenotype Cluster_2 (70 samples)																		AT	MAX	LEADING	EDGE
NAME	SIZE	ES	NES	NOM p-val	FDR q-val	FWER p-val	RANK AT MAX	LEADING EDGE
HALLMARK_MTORC1_SIGNALING	197	0.586906	1.92739	0	0.0615832	0.034	9068	tags=59%,	list=16%,	signal=71%
HALLMARK_GLYCOLYSIS	199	0.540321	1.87116	0.0046083	0.0619568	0.055	7870	tags=46%,	list=14%,	signal=53%
HALLMARK_DNA_REPAIR	150	0.59544	1.74143	0.00826446	0.125673	0.137	10122	tags=63%,	list=18%,	signal=77%
HALLMARK_INTERFERON_GAMMA_RESPONSE	198	0.650083	1.69992	0.047836	0.13181	0.184	11099	tags=70%,	list=20%,	signal=88%
HALLMARK_ADIPOGENESIS	198	0.431215	1.69103	0.0109409	0.113996	0.197	9452	tags=42%,	list=17%,	signal=51%
HALLMARK_MYC_TARGETS_V1	196	0.654152	1.68263	0.0234834	0.0999615	0.202	10691	tags=65%,	list=19%,	signal=80%
HALLMARK_OXIDATIVE_PHOSPHORYLATION	200	0.616024	1.6735	0.0360721	0.0905042	0.209	8492	tags=60%,	list=15%,	signal=71%
HALLMARK_APOPTOSIS	160	0.457601	1.64958	0.0431818	0.0966054	0.242	11055	tags=54%,	list=20%,	signal=68%
HALLMARK_REACTIVE_OXYGEN_SPECIES_PATHWAY	49	0.55592	1.64392	0.0313808	0.0907003	0.253	8458	tags=51%,	list=15%,	signal=60%
HALLMARK_HYPOXIA	197	0.484178	1.63665	0.0429864	0.0856224	0.257	11094	tags=52%,	list=20%,	signal=65%
HALLMARK_P53_PATHWAY	196	0.424806	1.59047	0.0337079	0.10209	0.311	9068	tags=40%,	list=16%,	signal=48%
HALLMARK_PI3K_AKT_MTOR_SIGNALING	105	0.424298	1.58077	0.0247748	0.101196	0.331	9073	tags=45%,	list=16%,	signal=53%
HALLMARK_INTERFERON_ALPHA_RESPONSE	96	0.662038	1.58057	0.117137	0.0934119	0.331	9911	tags=69%,	list=18%,	signal=84%
HALLMARK_ALLOGRAFT_REJECTION	196	0.554583	1.58032	0.0954545	0.0869802	0.331	12056	tags=60%,	list=22%,	signal=76%
HALLMARK_FATTY_ACID_METABOLISM	157	0.407544	1.57784	0.0156951	0.0821805	0.332	7052	tags=31%,	list=13%,	signal=35%
HALLMARK_PEROXISOME	104	0.383566	1.5337	0.0112613	0.0971864	0.391	9753	tags=38%,	list=18%,	signal=47%
HALLMARK_UNFOLDED_PROTEIN_RESPONSE	110	0.466798	1.51998	0.0645833	0.0985077	0.411	8899	tags=43%,	list=16%,	signal=51%
HALLMARK_COAGULATION	138	0.444296	1.50741	0.0606061	0.0999767	0.426	10578	tags=43%,	list=19%,	signal=53%
HALLMARK_IL6_JAK_STAT3_SIGNALING	87	0.559049	1.50193	0.118056	0.0973255	0.437	12350	tags=61%,	list=22%,	signal=78%
HALLMARK_UV_RESPONSE_UP	156	0.379796	1.47596	0.044226	0.106504	0.487	8677	tags=35%,	list=16%,	signal=42%
HALLMARK_E2F_TARGETS	198	0.606525	1.46112	0.145877	0.107951	0.505	8869	tags=61%,	list=16%,	signal=73%
HALLMARK_EPITHELIAL_MESENCHYMAL_TRANSITION	198	0.504815	1.45893	0.125891	0.104131	0.51	11055	tags=48%,	list=20%,	signal=60%
HALLMARK_TNFA_SIGNALING_VIA_NFKB	199	0.504917	1.41965	0.165548	0.122065	0.567	11299	tags=54%,	list=20%,	signal=68%
HALLMARK_XENOBIOTIC_METABOLISM	198	0.342773	1.41887	0.0542636	0.11716	0.567	9457	tags=33%,	list=17%,	signal=39%
HALLMARK_COMPLEMENT	200	0.417302	1.40797	0.122892	0.119537	0.585	12487	tags=52%,	list=23%,	signal=66%
HALLMARK_ANGIOGENESIS	36	0.488242	1.39919	0.131646	0.11981	0.592	13664	tags=56%,	list=25%,	signal=74%
HALLMARK_IL2_STAT5_SIGNALING	199	0.397134	1.39822	0.120283	0.116061	0.593	10748	tags=49%,	list=19%,	signal=60%
HALLMARK_PROTEIN_SECRETION	96	0.404886	1.37515	0.13278	0.12575	0.621	9811	tags=46%,	list=18%,	signal=56%
HALLMARK_INFLAMMATORY_RESPONSE	200	0.435718	1.3046	0.217494	0.165551	0.704	12350	tags=52%,	list=22%,	signal=66%
HALLMARK_MYC_TARGETS_V2	58	0.47012	1.2188	0.275862	0.226859	0.793	10643	tags=48%,	list=19%,	signal=60%
HALLMARK_CHOLESTEROL_HOMEOSTASIS	73	0.357525	1.19927	0.24183	0.235799	0.813	9514	tags=41%,	list=17%,	signal=50%
HALLMARK_NOTCH_SIGNALING	32	0.351131	1.1472	0.267108	0.274643	0.858	6513	tags=38%,	list=12%,	signal=42%
HALLMARK_G2M_CHECKPOINT	196	0.446412	1.13734	0.370062	0.275528	0.864	8598	tags=48%,	list=16%,	signal=57%
HALLMARK_ESTROGEN_RESPONSE_LATE	198	0.271992	1.12672	0.261128	0.27757	0.871	9421	tags=31%,	list=17%,	signal=37%
HALLMARK_KRAS_SIGNALING_UP	199	0.306484	1.11744	0.288221	0.278309	0.879	11996	tags=46%,	list=22%,	signal=59%
HALLMARK_ANDROGEN_RESPONSE	99	0.272168	0.985961	0.467269	0.411977	0.945	9706	tags=29%,	list=18%,	signal=35%

## Sheet: Supplementary Table S10
Supplementary Table S10:Difference of TME infiltration characteristics between Cluster_1 and Cluster_2 in inTCGA-LGG/GBM Cohort
Cell_type	Pval
B cells memory	0.0240144
NK cells resting	0.0426496
NK cells activated	0.033659
Monocytes	0.0306876
Macrophages M2	0.00181025
Neutrophils	0.0154483

[truncated: 14 more sheets: Supplementary Table S11, Supplementary Table S12, Supplementary Table S13, Supplementary Table S14, Supplementary Table S15, Supplementary Table S16, Supplementary Table S17, Supplementary Table S18, Supplementary Table S19, Supplementary Table S20, Supplementary Table S21, Supplementary Table S22, Supplementary Table S23, Supplementary Table S24]
